# Supplementary material for: Peer collaborative learning and academic engagement in university libraries: a moderated mediation model and latent profile analysis
Source: Front Psychol. 2026 Jan 16;16:1759026. doi: 10.3389/fpsyg.2025.1759026 (PMC12855537; doi:10.3389/fpsyg.2025.1759026)
Supplement: Supplementary file 1 [file Data_Sheet_1.ZIP]

Archive with 3 entries (3 files):
- Codebook.xlsx
- clean_data_820.xlsx
- Appendix A.docx
