# Supplementary material for: Peer collaborative learning and academic engagement in university libraries: a moderated mediation model and latent profile analysis
Source: Front Psychol. 2026 Jan 16;16:1759026. doi: 10.3389/fpsyg.2025.1759026 (PMC12855537; doi:10.3389/fpsyg.2025.1759026)
Supplement: Supplementary file 1 [file Data_Sheet_1.ZIP › Codebook.xlsx]

## Sheet: Codebook_English
Variable_Name	Label_EN	Category	Measurement_Level	Value_Encoding_EN
ID	Participant ID	Identifier	Continuous	1-980
Gender	Gender	Demographic	Categorical	1=Male, 2=Female
Grade	Year of Study	Demographic	Ordinal	1=Freshman, 2=Sophomore, 3=Junior, 4=Senior, 5=Postgraduate
Major	Academic Major	Demographic	Categorical	1=Humanities/History/Philosophy, 2=Economics/Management/Law, 3=Science, 4=Engineering, 5=Agriculture, 6=Medicine, 7=Education, 8=Arts/Sports, 9=Others
Discipline_Type	Discipline Category (Derived)	Demographic	Binary	0=Liberal Arts (Major 1,2,7,8,9), 1=STEM (Major 3,4,5,6)
GPA	Average GPA	Demographic	Ordinal	1=3.7+, 2=3.3-3.69, 3=2.7-3.29, 4=2.0-2.69, 5=<2.0, 6=Unsure/N/A
Lib_Freq	Library Visit Frequency	Behavior	Ordinal	1=Rarely, 2=1-2 times/week, 3=3-4 times/week, 4=5+ times/week
Study_Mode	Peer Study Mode	Behavior	Ordinal	1=Always Alone, 2=Mostly Alone, 3=Half/Half, 4=Mostly with Peers, 5=Always with Peers
PCSQS_T1	Task-Oriented: Discuss difficulties	Scale: PCSQS-Task	Likert 7-point	1=Strongly Disagree ... 7=Strongly Agree
PCSQS_T2	Task-Oriented: Share notes/ideas	Scale: PCSQS-Task	Likert 7-point	1=Strongly Disagree ... 7=Strongly Agree
PCSQS_T3	Task-Oriented: Quiz each other	Scale: PCSQS-Task	Likert 7-point	1=Strongly Disagree ... 7=Strongly Agree
PCSQS_T4	Task-Oriented: Plan schedules	Scale: PCSQS-Task	Likert 7-point	1=Strongly Disagree ... 7=Strongly Agree
PCSQS_T5	Task-Oriented: Inspire new thoughts	Scale: PCSQS-Task	Likert 7-point	1=Strongly Disagree ... 7=Strongly Agree
PCSQS_S1	Social-Emotional: Less lonely	Scale: PCSQS-Social	Likert 7-point	1=Strongly Disagree ... 7=Strongly Agree
PCSQS_S2	Social-Emotional: Encouragement	Scale: PCSQS-Social	Likert 7-point	1=Strongly Disagree ... 7=Strongly Agree
PCSQS_S3	Social-Emotional: Positive atmosphere	Scale: PCSQS-Social	Likert 7-point	1=Strongly Disagree ... 7=Strongly Agree
PCSQS_S4	Social-Emotional: Mutual supervision	Scale: PCSQS-Social	Likert 7-point	1=Strongly Disagree ... 7=Strongly Agree
PCSQS_S5	Social-Emotional: Enjoy time together	Scale: PCSQS-Social	Likert 7-point	1=Strongly Disagree ... 7=Strongly Agree
UWES_V1	Vigor: Energetic while studying	Scale: UWES-Vigor	Likert 7-point	1=Never ... 7=Always
UWES_D1	Dedication: Proud of studies	Scale: UWES-Dedication	Likert 7-point	1=Never ... 7=Always
UWES_A1	Absorption: Time flies	Scale: UWES-Absorption	Likert 7-point	1=Never ... 7=Always
UWES_V2	Vigor: Energetic in morning	Scale: UWES-Vigor	Likert 7-point	1=Never ... 7=Always
UWES_D2	Dedication: Enthusiastic	Scale: UWES-Dedication	Likert 7-point	1=Never ... 7=Always
UWES_A2	Absorption: Hard to detach	Scale: UWES-Absorption	Likert 7-point	1=Never ... 7=Always
UWES_V3	Vigor: Continue for long periods	Scale: UWES-Vigor	Likert 7-point	1=Never ... 7=Always
UWES_D3	Dedication: Inspiring	Scale: UWES-Dedication	Likert 7-point	1=Never ... 7=Always
UWES_A3	Absorption: Feel happy	Scale: UWES-Absorption	Likert 7-point	1=Never ... 7=Always
BPNSS_R1	Relatedness: Get along well	Scale: BPNSS-Rel	Likert 7-point	1=Totally Disagree ... 7=Totally Agree
BPNSS_R2	Relatedness: Care about each other	Scale: BPNSS-Rel	Likert 7-point	1=Totally Disagree ... 7=Totally Agree
BPNSS_R3	Relatedness: Sense of belonging	Scale: BPNSS-Rel	Likert 7-point	1=Totally Disagree ... 7=Totally Agree
BPNSS_C1	Competence: Feel capable	Scale: BPNSS-Com	Likert 7-point	1=Totally Disagree ... 7=Totally Agree
BPNSS_C2	Competence: Capable of difficult tasks	Scale: BPNSS-Com	Likert 7-point	1=Totally Disagree ... 7=Totally Agree
BPNSS_C3	Competence: Master knowledge	Scale: BPNSS-Com	Likert 7-point	1=Totally Disagree ... 7=Totally Agree
