# Supplementary material for: Peer collaborative learning and academic engagement in university libraries: a moderated mediation model and latent profile analysis
Source: Front Psychol. 2026 Jan 16;16:1759026. doi: 10.3389/fpsyg.2025.1759026 (PMC12855537; doi:10.3389/fpsyg.2025.1759026)
Supplement: Supplementary file 1 [file Data_Sheet_1.ZIP › clean_data_820.xlsx]

## Sheet: clean_data_820
ID	Gender	Grade	Major	GPA	Lib_Freq	Study_Mode	PCSQS_T1	PCSQS_T2	PCSQS_T3	PCSQS_T4	PCSQS_T5	PCSQS_S1	PCSQS_S2	PCSQS_S3	PCSQS_S4	PCSQS_S5	UWES_V1	UWES_V2	UWES_V3	UWES_D1	UWES_D2	UWES_D3	UWES_A1	UWES_A2	UWES_A3	BPNSS_R1	BPNSS_R2	BPNSS_R3	BPNSS_C1	BPNSS_C2	BPNSS_C3
1	1	2	8	4	1	2	4	7	5	5	6	6	6	7	7	6	5	6	5	6	6	6	6	5	4	7	5	4	5	6	7
2	1	3	3	2	3	4	2	1	3	2	4	4	4	4	2	3	6	5	6	5	4	5	4	4	4	5	5	4	5	6	3
3	2	2	4	3	2	3	5	5	3	6	5	7	7	6	6	4	6	6	4	4	4	4	6	6	3	7	6	5	5	3	5
4	2	3	4	2	2	5	5	6	7	6	6	3	4	7	5	3	3	6	5	4	4	4	7	2	7	7	6	5	4	6	6
5	1	4	8	6	4	3	6	3	7	4	5	6	4	2	4	5	2	3	5	3	5	4	4	4	4	5	4	4	4	3	4
6	2	1	7	1	2	3	6	5	7	7	4	6	7	4	5	4	3	5	5	3	5	4	4	3	3	4	5	4	5	4	3
7	1	3	2	3	4	3	4	4	4	2	5	3	6	5	5	5	5	6	7	4	3	6	6	5	3	6	2	6	6	7	7
8	1	3	3	3	2	5	6	5	6	4	3	3	4	4	6	6	2	2	3	2	3	2	3	3	2	2	3	2	5	6	4
9	2	2	3	3	4	4	4	6	5	5	6	7	6	5	6	4	3	2	2	4	3	3	4	3	3	3	5	4	4	4	4
10	2	5	4	1	3	3	6	5	5	6	7	6	4	5	7	6	1	3	2	4	4	4	3	1	3	3	4	3	4	3	3
11	1	4	2	4	4	4	4	6	6	4	3	5	5	5	5	7	5	4	4	4	4	3	5	5	3	5	4	5	3	5	3
12	2	3	5	2	3	3	2	3	4	6	4	4	6	5	4	4	3	2	5	3	5	4	3	2	1	4	3	5	3	4	4
13	2	3	4	3	3	3	7	5	6	6	3	5	4	6	5	4	5	6	5	4	3	2	6	3	5	7	3	3	7	6	7
14	2	2	8	2	2	2	3	6	4	3	2	6	7	6	4	6	6	7	5	4	6	5	3	4	3	6	5	6	4	2	5
15	1	5	2	2	2	3	5	5	4	5	6	3	4	4	5	2	4	4	5	5	4	5	2	4	4	5	4	4	6	7	6
16	1	3	9	3	4	2	6	3	3	5	7	5	7	5	4	7	4	4	3	5	4	6	7	7	7	6	5	7	3	5	6
17	2	3	1	2	2	5	5	5	3	5	5	5	7	6	5	5	5	3	4	5	5	4	4	4	2	4	7	3	5	4	2
18	2	4	6	2	2	3	5	3	5	5	4	5	4	4	3	3	5	5	4	5	5	5	4	5	4	3	2	1	3	5	3
19	1	2	2	2	4	5	4	4	5	4	1	4	6	3	5	6	5	5	4	5	6	6	5	4	5	4	5	6	4	4	6
20	2	4	1	2	2	3	5	6	6	6	5	7	5	7	5	6	5	4	6	4	3	4	3	2	4	5	4	7	6	6	6
21	2	1	4	3	4	4	4	5	6	5	5	6	7	5	7	6	5	4	7	6	5	5	2	4	6	6	7	6	5	5	5
22	2	2	9	4	4	3	6	6	5	6	7	7	7	7	7	7	6	6	5	4	3	4	5	5	3	5	6	7	6	5	5
23	2	2	2	1	3	2	6	7	6	5	6	7	6	4	6	6	4	5	4	4	4	6	6	5	3	3	5	3	4	6	5
24	2	5	8	2	4	3	3	3	5	4	3	4	4	3	4	2	6	4	4	4	4	6	3	5	6	3	4	6	3	4	5
25	1	4	6	1	1	2	5	5	4	7	3	7	5	5	7	6	4	2	4	4	3	4	2	2	3	3	5	3	4	2	2
26	1	3	4	1	2	4	5	5	5	5	4	2	5	4	4	3	4	6	5	4	4	5	3	5	6	3	5	3	4	7	7
27	1	3	1	3	3	3	2	3	4	6	5	4	3	7	6	5	4	4	3	2	2	3	1	2	1	3	5	6	2	2	3
28	1	3	4	3	2	4	5	5	6	7	6	7	7	6	7	7	5	5	5	7	5	6	7	6	7	7	6	7	6	5	6
29	1	5	5	2	4	2	1	2	4	4	3	2	4	1	3	3	2	5	4	3	5	5	3	5	4	4	5	4	2	5	1
30	1	2	2	2	4	2	5	1	4	6	3	3	6	6	4	6	3	6	4	4	4	6	4	4	5	5	7	5	3	5	3
31	1	2	5	1	3	3	2	1	5	2	3	6	4	4	7	6	4	3	2	3	5	2	2	2	4	4	4	4	4	5	5
32	1	1	7	3	2	5	7	7	6	4	7	7	7	7	6	7	5	6	7	7	7	6	7	7	6	7	7	5	7	7	7
33	2	4	7	5	4	4	6	5	3	4	2	7	4	6	7	6	5	5	3	5	6	6	4	4	5	7	7	7	6	5	7
34	1	3	3	1	3	3	5	3	3	3	4	7	7	4	4	4	6	5	4	6	3	4	5	4	3	4	4	5	5	4	4
35	2	2	3	2	3	3	2	2	4	4	1	6	4	4	3	4	5	5	5	3	3	3	3	3	1	1	2	2	4	4	2
36	2	1	4	4	2	2	6	4	5	6	5	4	3	4	5	2	3	2	4	5	1	3	1	2	1	5	2	4	3	6	3
37	2	4	8	4	4	5	5	5	4	4	5	5	6	4	6	4	2	6	4	2	3	7	5	4	5	3	7	4	4	5	5
38	2	1	2	2	3	4	4	4	6	4	4	6	5	5	5	6	2	2	2	4	5	4	4	6	5	5	5	5	6	5	6
39	2	3	4	1	4	2	5	4	4	6	5	6	5	2	4	4	4	4	3	7	4	7	7	6	6	6	4	5	6	6	4
40	2	5	7	1	4	3	3	4	4	5	3	5	7	4	3	5	4	3	5	4	4	6	5	6	4	7	5	5	3	1	2
41	2	2	9	3	2	2	3	4	4	6	2	5	3	3	5	5	4	3	2	5	4	3	3	2	6	2	5	2	3	5	4
42	2	1	4	2	3	5	6	6	6	6	7	6	6	7	7	7	4	4	5	5	6	5	5	5	7	6	4	6	4	6	4
43	2	3	7	1	4	2	4	5	4	3	3	3	2	4	5	5	5	5	4	6	3	4	3	4	4	5	4	7	5	3	5
44	1	4	3	3	2	4	4	4	5	4	3	6	3	5	6	3	1	5	2	5	3	5	5	3	3	4	3	5	4	3	6
45	2	3	2	1	4	2	5	3	4	4	3	4	3	7	1	5	2	3	4	5	3	2	2	4	2	3	2	6	5	7	4
46	1	5	4	3	4	4	5	3	4	4	6	4	3	4	5	6	3	3	3	3	5	5	3	4	3	3	5	4	5	6	6
47	1	1	1	2	3	4	6	7	6	6	4	7	7	5	7	7	5	4	3	5	4	5	2	2	4	3	5	4	6	7	5
48	2	3	4	1	4	4	3	5	4	6	6	4	6	4	5	5	3	4	4	5	4	6	5	4	4	4	4	3	3	4	4
49	1	3	4	3	4	4	4	3	5	3	3	5	5	5	4	6	5	4	3	7	4	4	3	3	7	6	5	6	7	5	7
50	1	4	9	2	4	4	5	7	7	6	7	5	5	6	5	6	5	6	4	5	6	4	6	6	4	4	3	2	6	6	6
51	2	1	3	5	2	2	3	5	3	4	4	2	4	3	3	4	5	6	7	5	4	5	4	4	6	7	4	6	5	5	3
52	1	4	6	3	1	3	7	6	6	6	7	5	6	5	6	6	5	5	4	4	6	5	5	5	4	7	5	6	5	6	7
53	2	3	4	2	3	2	5	4	5	4	3	4	4	5	4	6	6	7	7	5	6	4	6	6	5	5	7	6	3	3	5
54	2	2	3	3	3	5	5	5	7	5	7	7	7	5	7	7	5	4	3	4	5	3	4	5	4	5	7	7	7	7	5
55	2	1	4	2	3	3	5	4	4	3	4	6	4	5	6	6	1	4	6	1	1	5	4	5	2	3	5	6	4	2	5
56	2	4	4	4	4	4	4	2	1	4	3	3	3	3	7	3	5	5	4	2	2	3	2	1	3	2	3	5	2	3	3
57	2	1	2	2	2	4	4	4	4	5	4	3	2	4	2	4	7	4	7	6	7	7	7	6	7	5	5	7	5	4	6
58	1	2	1	3	3	2	5	6	5	5	5	2	5	6	4	4	4	3	4	4	4	5	5	4	6	6	5	6	6	3	5
59	1	2	1	1	2	2	5	7	6	5	6	3	3	3	4	5	4	4	4	3	3	3	1	4	2	4	3	5	3	3	5
60	2	4	2	2	4	2	5	5	4	5	6	4	4	6	3	2	3	4	2	1	3	2	2	3	2	4	1	1	2	3	2
61	1	3	9	3	3	3	4	4	5	5	5	6	6	5	5	5	4	3	4	7	6	6	6	4	7	3	5	4	6	7	7
62	2	4	9	3	2	2	6	4	4	7	6	5	7	4	5	5	6	4	5	6	5	6	4	6	5	5	7	4	6	4	5
63	2	2	3	2	2	2	3	5	4	6	6	5	7	6	6	5	4	2	6	6	5	5	5	5	6	6	6	5	6	5	4
64	2	3	8	2	4	4	4	7	5	7	6	5	6	7	3	5	5	3	3	6	6	5	5	4	4	4	2	3	4	5	4
65	2	3	1	3	3	5	3	3	4	4	4	3	1	3	1	2	3	1	1	1	2	2	2	1	4	3	1	4	2	2	3
66	2	4	4	4	2	3	7	5	6	7	6	4	6	4	6	7	5	5	6	7	4	5	6	5	5	2	1	2	5	6	5
67	1	5	2	1	4	3	4	5	2	6	4	4	5	3	4	6	2	4	1	2	3	1	3	3	2	4	3	4	2	3	2
68	1	1	4	2	4	2	7	6	4	5	6	4	5	6	3	6	4	6	4	5	5	4	4	6	5	4	4	6	7	5	4
69	1	3	8	2	4	4	4	5	5	3	3	4	4	5	4	5	2	3	2	4	3	4	3	4	4	3	1	2	5	2	7
70	1	1	3	4	3	4	4	6	5	5	6	4	5	6	5	5	4	3	3	2	3	2	2	3	3	4	3	1	5	4	4
71	2	3	6	1	3	2	4	6	6	7	4	6	7	6	7	7	3	6	4	5	6	6	5	7	5	5	7	7	5	5	5
72	2	2	8	2	4	2	4	2	3	4	3	5	3	4	4	5	4	4	4	4	4	3	4	4	3	2	4	5	4	5	3
73	2	2	2	3	3	4	6	6	5	7	6	6	5	5	6	4	4	5	4	4	4	4	4	2	6	6	7	5	5	6	3
74	1	2	4	1	4	4	5	2	5	5	5	7	3	7	5	7	6	3	5	3	4	4	5	6	6	6	5	6	7	7	7
75	1	3	4	2	2	2	3	2	5	3	3	5	4	5	5	2	6	6	4	3	6	6	2	5	5	3	3	5	4	4	3
76	2	2	4	2	3	4	3	4	6	5	5	4	2	3	4	3	4	3	5	7	4	6	3	4	4	2	2	5	7	4	5
77	1	3	4	2	2	3	6	5	4	5	5	6	5	7	5	7	5	6	6	7	6	5	6	2	7	4	2	4	5	1	4
78	2	2	1	2	2	3	6	5	6	6	5	7	6	7	7	7	7	6	5	3	7	5	5	6	5	6	6	7	6	3	5
79	2	1	2	3	1	4	3	6	6	4	6	7	3	4	3	4	1	3	3	2	3	3	5	2	4	3	5	5	4	5	5
80	2	4	2	2	1	4	4	4	6	5	4	6	3	5	5	4	2	4	5	5	4	6	5	4	2	5	3	5	3	5	4
81	2	2	4	3	4	3	7	7	6	6	5	6	4	7	7	6	3	5	2	3	5	4	4	3	3	6	7	7	6	7	5
82	2	2	4	3	2	5	4	4	3	4	4	6	6	6	7	6	4	4	4	5	4	5	2	4	5	6	6	7	4	4	4
83	1	3	8	3	3	3	4	1	4	3	3	2	2	6	3	3	3	6	4	5	4	4	6	2	4	3	5	5	6	4	4
84	2	2	7	2	4	4	2	1	3	3	4	3	5	3	3	4	2	3	3	5	4	5	4	3	2	5	7	6	5	5	2
85	2	1	8	1	3	3	6	5	5	5	5	5	6	7	6	6	6	6	4	6	6	4	3	4	5	7	5	5	7	4	7
86	2	2	8	2	2	4	2	3	6	1	4	5	4	7	4	5	2	2	3	5	4	5	5	5	2	4	5	4	6	5	5
87	2	5	4	2	4	5	7	5	5	6	5	5	7	6	6	6	6	6	5	3	6	7	4	7	4	6	5	3	7	6	6
88	2	3	5	2	3	2	7	6	7	7	7	6	3	4	5	5	5	3	7	7	4	7	5	3	6	6	6	5	5	5	6
89	1	3	6	3	4	5	1	2	2	3	2	2	5	5	5	3	3	6	4	7	3	5	2	2	5	6	5	6	2	4	3
90	2	3	3	1	4	4	4	6	6	5	4	6	4	7	6	7	5	3	1	4	3	3	5	2	2	5	5	3	6	6	5
91	2	1	1	1	4	4	7	7	7	7	5	4	6	4	5	6	6	6	5	7	5	6	7	6	5	7	3	5	7	7	5
92	1	2	5	2	3	2	7	6	6	6	4	6	5	3	4	5	3	2	4	5	6	5	2	1	3	4	5	5	7	5	6
93	1	4	6	3	2	4	5	2	1	2	2	5	6	4	4	5	3	1	4	4	3	2	2	2	1	3	4	4	4	1	2
94	2	1	4	2	3	4	5	6	7	6	5	7	4	6	7	7	5	4	3	6	5	6	3	5	5	6	7	7	5	5	5
95	1	2	4	3	1	2	3	4	1	4	2	7	5	5	7	7	4	3	5	4	4	5	3	3	3	7	6	5	4	5	4
96	2	2	6	2	4	5	6	3	3	2	3	3	4	4	5	2	2	1	4	3	2	5	3	2	2	3	3	2	4	2	3
97	2	2	4	4	2	2	5	4	1	5	4	3	2	5	3	4	6	5	5	4	5	5	4	3	2	4	4	5	4	5	4
98	2	5	2	4	2	2	3	5	3	6	3	6	5	4	5	5	6	4	5	5	5	6	4	6	4	7	7	6	5	4	5
99	2	1	1	2	4	3	5	5	4	7	3	6	5	4	6	6	4	5	4	4	7	5	4	3	3	5	5	4	4	2	1
100	2	3	2	2	3	3	5	3	4	5	5	3	6	5	5	5	4	7	6	5	4	4	3	6	5	7	3	5	5	2	5
101	2	1	2	2	2	4	5	4	5	6	3	4	5	4	3	3	1	5	4	5	6	4	4	6	4	5	4	5	5	6	4
102	2	5	6	2	3	2	5	5	6	5	5	6	4	7	7	6	1	1	1	5	1	4	4	5	3	5	5	5	7	6	3
103	1	1	9	3	4	5	4	4	7	6	5	4	4	3	5	5	4	4	3	3	4	4	4	5	4	4	5	3	3	5	3
104	2	2	3	3	2	2	5	4	5	3	6	6	7	5	5	6	3	5	4	5	5	4	2	3	3	4	5	6	5	6	4
105	1	3	5	3	4	2	3	6	7	4	6	5	5	5	3	6	4	3	2	2	3	3	2	5	4	2	3	6	4	2	1
106	1	3	2	3	1	2	4	4	6	5	2	2	5	4	3	2	5	3	5	4	6	3	5	5	2	5	4	5	7	6	6
107	1	2	7	2	4	3	4	6	5	7	7	3	4	6	5	6	4	4	4	4	4	5	5	5	2	4	3	6	4	4	7
108	1	2	6	2	4	5	3	6	3	2	3	4	5	3	3	5	5	5	5	5	5	3	6	4	3	4	5	6	6	6	6
109	2	2	9	3	2	4	2	6	6	3	5	4	3	5	5	6	6	2	3	4	3	3	5	3	3	4	2	4	5	5	3
110	2	2	1	2	3	4	4	4	2	4	4	4	4	3	3	1	2	1	2	4	3	6	5	3	4	4	2	2	4	6	4
111	2	1	1	3	2	2	6	6	7	5	5	5	5	6	6	6	5	4	4	2	3	5	4	5	4	3	5	2	4	7	6
112	1	2	2	2	4	3	6	5	3	5	6	3	4	4	5	4	3	4	4	5	4	6	4	3	4	6	5	5	6	5	7
113	1	2	5	1	3	3	5	7	7	6	7	7	7	6	7	6	5	3	4	6	6	6	5	6	4	5	5	7	7	5	5
114	2	2	4	6	3	3	6	4	5	5	3	2	5	7	5	6	5	3	2	2	2	4	3	3	4	5	2	5	4	3	6
115	1	3	6	2	2	2	6	5	7	5	6	5	5	3	2	5	7	6	7	5	5	4	5	6	3	6	6	5	5	4	7
116	1	5	4	6	2	4	3	2	1	1	1	5	5	4	6	5	1	5	3	3	6	5	3	4	2	3	5	4	2	3	3
117	1	3	5	5	1	3	5	5	4	3	5	5	5	7	5	4	3	3	5	2	3	2	4	4	3	5	4	3	3	2	3
118	2	1	2	3	2	4	4	7	5	7	4	4	6	4	7	2	5	6	5	4	6	5	6	4	5	7	7	6	4	5	6
119	1	1	4	3	3	3	3	4	6	7	4	5	4	4	2	7	4	3	6	3	4	4	4	3	4	5	4	2	7	4	5
120	2	5	4	3	4	2	6	5	4	7	6	6	4	2	4	4	3	5	5	3	2	4	3	5	3	2	3	4	5	6	4
121	2	2	3	4	3	4	5	4	7	5	6	4	7	5	7	7	6	7	5	4	3	7	3	4	5	6	3	5	4	3	3
122	1	1	6	2	3	2	3	4	5	5	5	7	7	5	6	7	5	6	4	4	4	4	4	4	4	4	4	5	3	5	4
123	2	3	7	2	4	4	5	1	5	5	4	3	5	6	4	2	2	3	2	1	2	2	2	1	3	4	2	1	2	4	2
124	2	3	2	3	4	4	5	5	4	3	7	6	5	7	7	6	5	5	4	3	3	3	3	2	4	5	7	7	5	4	4
125	2	3	2	2	4	2	5	5	5	1	3	5	5	6	5	4	2	5	1	4	4	4	4	2	3	6	5	4	3	4	4
126	2	2	2	2	3	5	5	6	5	4	5	6	5	5	5	5	4	5	6	5	5	5	4	6	7	6	4	6	6	6	5
127	1	1	3	2	2	3	4	3	5	3	2	4	3	4	5	4	4	4	6	5	5	5	4	5	5	6	5	5	4	5	4
128	2	5	4	3	1	2	4	5	6	5	5	5	7	3	5	7	4	5	5	3	3	4	4	2	2	5	4	3	4	2	4
129	2	2	2	4	4	4	5	7	6	7	7	6	5	7	6	6	3	5	7	6	4	6	5	5	7	5	5	6	6	6	5
130	2	3	3	2	2	2	6	4	4	6	5	7	6	6	7	6	5	5	6	4	6	5	5	4	4	5	7	5	5	3	4
131	2	3	8	4	2	4	5	5	5	5	6	4	5	5	5	4	3	3	3	3	4	7	6	4	5	4	5	4	5	6	3
132	2	3	8	3	3	4	7	5	7	5	5	6	6	6	5	4	4	2	1	3	6	2	2	1	3	4	7	5	4	7	2
133	2	2	7	3	3	5	5	6	5	7	7	6	4	5	3	4	2	6	4	5	2	5	3	5	5	7	4	3	5	4	5
134	1	2	1	3	3	3	3	6	6	7	6	4	6	6	5	6	4	3	4	4	5	3	4	3	4	6	3	4	7	5	7
135	2	3	4	3	2	3	2	1	3	3	5	5	4	3	4	4	5	3	4	5	3	4	3	1	5	3	4	3	3	4	5
136	2	4	2	1	2	4	4	5	4	6	6	4	6	6	6	6	4	7	5	4	3	6	4	3	2	4	4	5	4	5	6
137	1	5	3	3	3	2	1	5	3	4	2	2	1	2	2	1	1	1	1	2	4	4	1	3	5	3	3	3	4	1	2
138	2	1	4	1	4	3	7	4	6	6	4	5	1	5	3	3	6	4	7	5	7	7	5	5	5	5	4	5	7	6	7
139	1	1	2	4	4	3	7	5	6	3	7	6	4	5	5	5	2	3	2	2	3	2	5	4	2	3	3	4	3	2	3
140	1	5	4	6	4	2	3	6	3	4	5	5	7	7	4	7	4	4	3	6	5	4	3	4	2	5	7	5	3	4	3
141	1	3	5	2	4	3	4	2	4	4	2	7	6	5	5	4	4	1	5	5	2	3	5	3	2	5	4	5	2	2	1
142	1	4	2	2	3	4	7	3	5	6	3	3	2	3	2	3	5	3	5	2	5	1	3	3	3	4	3	5	7	4	5
143	1	1	3	3	2	4	6	6	5	7	5	2	5	4	5	5	6	5	4	3	4	6	5	5	7	2	7	7	6	6	7
144	2	3	2	2	3	2	7	7	7	7	6	7	3	5	5	6	6	4	7	5	5	6	5	4	3	4	7	7	5	6	6
145	2	3	2	4	3	2	5	5	3	5	3	3	4	5	5	6	4	4	6	4	4	5	3	4	3	5	3	5	5	4	4
146	2	3	8	1	3	2	7	7	3	4	3	6	5	5	5	6	5	1	4	4	4	5	2	2	3	5	3	4	6	5	5
147	2	2	3	1	3	4	3	4	4	3	5	3	7	3	3	6	4	4	5	7	5	3	6	5	6	5	7	5	5	4	5
148	1	1	3	5	3	2	2	6	4	4	4	7	2	6	7	6	2	2	3	3	3	2	4	3	5	3	3	2	4	3	2
149	1	3	9	3	2	4	6	4	6	4	3	4	4	4	4	3	5	5	4	5	4	5	5	6	4	3	4	4	3	6	4
150	1	2	2	3	3	2	2	3	2	3	3	3	5	4	5	4	6	4	4	6	5	7	5	4	6	5	3	6	5	4	5
151	2	2	5	2	2	4	6	5	7	5	4	7	7	4	5	6	3	6	5	4	6	4	5	7	5	7	6	6	7	7	7
152	2	5	1	3	4	3	6	3	2	1	6	6	5	7	7	6	7	5	6	7	4	4	6	4	6	4	5	5	5	4	6
153	1	2	2	3	2	4	6	5	5	7	5	5	5	2	4	6	4	2	4	3	4	3	3	5	4	5	4	6	5	5	4
154	1	4	4	3	1	2	7	5	6	6	5	4	4	5	5	4	4	4	5	3	4	4	6	6	6	5	4	5	5	4	5
155	1	1	3	3	3	4	3	4	4	3	3	6	3	1	4	5	3	5	6	5	4	3	4	3	3	4	3	5	3	4	2
156	2	3	1	3	3	2	4	6	5	6	3	6	7	5	7	7	3	3	6	7	5	4	4	4	4	7	6	6	4	3	3
157	1	5	4	2	3	4	4	5	3	3	5	6	5	5	3	4	4	3	5	5	5	4	6	4	4	6	5	5	2	5	3
158	2	1	4	2	2	4	2	2	5	5	4	6	6	3	4	3	2	1	4	2	4	3	2	6	6	5	2	3	6	5	6
159	1	1	1	3	3	2	3	3	4	6	4	3	4	5	4	4	1	5	2	6	5	4	3	5	4	6	7	6	3	4	4
160	2	2	5	2	2	4	6	3	4	3	3	5	4	4	5	1	5	2	4	5	6	3	5	4	4	6	3	3	4	4	3
161	1	1	9	3	4	3	7	7	7	7	6	7	5	7	6	5	6	7	7	6	7	7	3	5	6	7	7	5	7	6	7
162	1	3	4	2	4	2	6	4	6	7	5	5	5	3	4	4	3	2	4	4	4	4	4	3	3	4	4	4	5	3	6
163	2	5	6	3	3	3	3	4	5	5	5	3	4	4	4	4	2	1	2	3	4	2	3	1	3	3	5	4	3	3	4
164	2	2	6	3	2	2	7	7	6	7	7	7	6	5	7	5	5	4	5	7	7	7	6	5	5	4	4	3	4	7	6
165	1	2	8	2	4	4	6	5	7	4	4	6	6	6	7	5	5	5	6	7	7	6	3	4	7	7	5	6	2	6	6
166	1	2	6	1	1	4	5	6	5	7	5	4	7	6	6	3	4	5	5	4	5	4	3	6	3	4	4	5	5	4	5
167	2	3	8	1	3	2	6	7	5	6	6	4	5	6	6	4	5	4	4	4	4	4	3	4	4	6	5	7	5	4	4
168	2	1	7	3	2	3	3	4	5	6	4	6	4	7	5	6	3	3	3	5	6	7	5	3	3	5	5	4	4	5	5
169	2	3	7	3	4	4	6	5	6	5	6	4	7	6	5	6	5	4	6	4	4	3	3	3	4	2	4	3	3	5	5
170	1	3	3	1	1	5	3	5	2	3	6	3	4	3	3	2	3	2	7	3	3	7	5	4	4	5	4	6	7	5	6
171	1	3	3	3	3	3	5	4	7	6	6	6	7	7	7	7	5	7	7	4	4	5	4	3	4	5	4	2	6	5	6
172	2	1	2	2	4	5	4	7	4	6	4	3	4	4	3	2	6	4	5	4	4	5	3	4	2	3	1	2	3	2	2
173	2	3	4	2	3	3	3	5	5	3	3	5	4	5	7	5	2	5	2	5	3	5	1	4	4	5	4	4	5	2	2
174	1	1	8	4	1	3	3	5	2	6	4	6	7	6	6	5	4	5	5	4	4	3	2	3	4	6	6	6	4	4	2
175	2	1	4	2	4	4	4	7	6	7	6	5	4	5	3	7	1	3	2	1	3	1	3	3	3	3	4	3	4	3	4
176	2	4	7	2	3	3	6	5	7	5	4	2	5	3	2	4	5	5	6	5	4	5	2	4	4	4	4	2	7	5	4
177	1	3	6	1	3	3	7	6	6	7	6	7	7	7	4	6	5	7	5	7	4	5	7	5	6	5	7	6	7	7	6
178	2	1	7	1	2	3	6	6	7	5	6	7	6	4	5	5	7	6	7	6	6	7	6	4	6	6	5	3	4	7	6
179	1	1	4	2	3	4	5	5	7	6	5	7	7	7	7	7	6	7	7	6	5	5	6	4	3	6	7	5	5	3	5
180	1	1	1	1	3	4	6	3	5	3	7	5	5	6	4	3	7	7	5	5	3	4	6	5	4	6	3	5	6	4	4
181	1	2	2	3	1	3	3	5	4	4	5	7	6	6	5	5	6	4	6	4	4	2	6	6	4	5	4	7	4	4	3
182	2	1	7	2	2	3	5	4	3	6	2	6	6	5	5	5	6	3	6	4	5	7	5	5	5	4	4	5	6	7	7
183	2	1	4	3	4	3	3	7	2	5	3	6	6	6	4	5	4	4	4	3	5	5	2	3	2	4	3	4	4	6	5
184	1	2	4	2	2	3	5	5	6	4	7	3	4	5	4	6	3	4	6	5	4	5	5	3	5	6	5	7	6	6	4
185	2	3	1	2	2	2	5	7	7	3	5	3	4	4	2	4	5	6	5	5	4	4	7	6	3	3	4	4	5	6	4
186	2	3	4	3	3	4	5	4	7	4	6	6	6	4	6	4	4	2	5	4	4	3	2	2	2	4	3	2	4	6	4
187	1	3	5	5	4	3	6	5	4	4	5	3	4	5	3	3	5	2	2	3	4	3	2	4	4	3	3	1	5	3	4
188	1	1	6	1	1	3	3	4	4	7	6	4	5	7	6	4	4	5	4	4	3	3	3	2	2	5	5	6	6	5	5
189	2	5	4	4	3	2	6	6	6	7	5	6	7	7	7	7	5	6	5	7	6	7	5	4	5	6	7	6	5	6	5
190	1	4	2	3	2	2	5	7	4	7	5	3	5	5	3	3	3	4	3	5	3	3	3	2	1	1	2	2	4	5	3
191	2	4	2	3	1	5	7	7	6	5	6	7	6	7	7	7	4	5	5	5	3	3	6	4	5	7	6	7	4	5	2
192	2	4	4	3	1	3	2	3	4	4	5	7	5	5	2	6	2	4	3	3	2	5	2	4	4	5	5	5	7	7	4
193	2	5	3	1	4	2	5	4	7	7	6	7	3	6	6	4	6	6	5	6	7	6	6	7	6	3	6	4	4	6	5
194	2	3	6	1	2	3	5	6	7	5	4	7	7	7	6	5	5	4	6	5	4	4	5	5	3	4	5	5	7	6	6
195	1	1	2	3	1	3	3	4	2	3	3	6	6	5	5	7	3	5	4	3	5	6	4	3	4	7	6	5	3	5	4
196	2	3	1	2	3	2	3	3	4	1	3	3	3	1	1	2	2	4	3	4	4	4	5	3	3	6	4	4	5	5	3
197	2	3	4	4	4	3	7	6	4	5	5	3	6	7	5	6	2	1	3	7	6	6	6	6	3	4	4	3	6	5	5
198	1	3	6	2	2	3	2	4	4	7	4	5	7	5	5	7	5	5	3	4	4	4	3	4	3	4	7	5	5	3	6
199	1	3	4	1	3	3	5	2	3	4	3	6	5	5	5	3	3	3	2	6	4	6	3	5	5	4	6	3	1	2	3
200	1	1	4	3	1	3	5	6	6	7	6	5	4	3	6	6	3	6	5	5	2	6	3	3	3	6	4	6	3	4	5
201	1	2	4	2	3	3	6	6	6	6	5	6	6	7	6	5	3	1	3	3	6	6	3	4	5	5	5	6	5	5	4
202	2	5	2	3	3	5	4	6	6	4	5	3	4	6	4	6	1	5	4	6	6	6	3	5	5	4	6	6	5	4	3
203	2	3	2	3	3	3	5	5	3	5	6	5	2	4	4	3	4	7	3	5	6	7	7	6	5	4	4	3	6	4	7
204	2	3	3	4	2	2	5	5	3	5	5	7	7	7	6	7	5	5	3	6	3	5	3	3	4	6	5	7	4	7	5
205	2	2	4	3	2	2	4	5	5	5	5	7	7	6	7	6	6	4	3	4	4	6	5	2	7	3	4	5	6	7	4
206	1	2	1	3	2	3	4	5	4	6	5	4	4	4	5	5	2	2	4	4	5	3	5	5	3	6	4	5	7	5	6
207	1	4	2	3	2	4	3	4	6	5	4	5	7	5	5	6	6	6	5	5	6	5	2	4	4	5	7	6	3	3	4
208	1	3	6	4	1	2	7	7	7	6	7	7	7	6	6	5	2	2	1	2	4	2	4	3	2	5	3	3	5	5	5
209	2	4	2	2	4	4	4	3	5	5	3	5	4	7	6	6	2	3	2	5	5	2	1	3	3	5	4	5	3	7	5
210	2	2	7	1	4	2	4	2	3	3	1	6	4	4	5	5	2	3	2	3	3	3	1	2	1	4	5	5	4	3	2
211	1	3	3	2	4	3	5	2	3	5	4	4	6	2	6	6	3	5	5	5	4	7	6	4	6	4	4	7	6	6	7
212	1	1	5	2	4	4	5	7	6	7	6	6	3	7	4	6	4	5	4	5	4	5	6	5	7	3	5	6	7	7	4
213	2	3	4	3	3	3	5	4	4	4	6	5	6	6	7	6	4	6	2	5	5	6	7	5	6	7	5	5	4	5	4
214	2	2	8	3	4	3	4	4	6	1	6	7	7	6	6	7	4	6	5	3	3	5	5	5	4	5	6	5	3	1	4
215	1	2	6	3	2	2	5	5	4	4	5	6	6	5	7	5	7	6	7	6	7	5	4	3	3	4	5	4	2	3	3
216	1	3	1	1	3	4	7	6	6	4	5	7	5	7	4	7	4	6	6	3	5	7	7	5	5	5	4	3	4	3	3
217	1	5	1	3	3	2	5	7	4	7	6	6	6	7	6	6	5	7	6	5	7	5	6	4	5	7	5	6	7	7	7
218	1	1	6	2	3	4	3	4	4	4	3	4	4	6	3	4	1	1	1	2	1	2	2	2	1	3	5	3	2	3	3
219	1	4	3	3	4	2	3	5	4	6	6	5	5	7	6	5	7	7	6	6	6	6	5	6	6	4	5	5	5	6	4
220	1	2	6	3	2	4	5	5	4	3	3	4	4	7	4	6	4	4	3	4	4	6	3	1	1	4	5	3	5	4	4
221	1	2	4	2	2	3	2	5	4	2	3	5	4	4	4	7	4	6	6	5	6	5	4	4	4	3	7	5	7	6	5
222	1	1	3	1	4	4	2	3	4	2	1	3	2	3	2	4	6	6	3	5	4	4	4	7	4	4	3	5	2	4	1
223	2	2	9	1	1	3	6	6	7	6	7	2	5	5	7	3	5	3	6	5	7	6	5	5	6	4	2	4	5	3	6
224	1	3	9	3	3	5	5	5	6	5	5	4	5	5	5	5	3	4	2	4	3	5	4	4	4	5	5	5	6	2	5
225	2	1	8	4	4	2	7	6	7	7	6	3	5	2	4	4	6	3	5	6	6	6	5	5	7	5	5	5	5	6	5
226	2	2	2	3	3	2	5	2	5	5	6	6	7	5	7	5	3	3	3	4	2	6	2	1	1	2	2	4	3	4	6
227	1	5	4	1	3	3	7	5	6	6	6	6	7	7	6	6	4	6	4	4	4	6	3	5	7	5	6	5	5	6	7
228	1	1	1	2	2	2	3	5	3	5	3	3	3	2	3	4	1	2	3	4	4	3	1	2	3	2	2	3	2	1	2
229	1	4	5	3	2	2	4	6	3	4	5	5	6	6	4	3	6	4	4	5	7	5	6	6	3	6	7	5	5	3	4
230	1	2	4	3	4	5	5	5	6	5	5	6	5	6	5	5	5	6	4	6	5	6	5	3	3	5	6	6	7	6	5
231	2	3	3	1	3	5	6	5	3	5	5	7	4	5	4	6	3	2	2	3	3	3	3	2	3	4	6	6	4	4	4
232	2	2	4	1	3	3	5	4	5	2	3	4	5	2	6	7	5	3	4	7	4	5	2	5	4	4	4	3	7	6	7
233	2	1	3	3	1	5	4	4	3	4	3	5	5	6	7	6	6	4	3	4	5	4	6	3	6	4	7	3	6	4	7
234	2	1	6	2	1	3	4	5	5	3	3	2	2	4	3	5	5	2	2	5	4	5	4	4	5	2	6	4	4	3	7
235	2	1	7	2	4	2	6	7	6	7	7	6	5	5	6	4	7	5	5	6	7	6	6	4	7	3	5	5	5	5	6
236	1	1	4	1	2	4	6	4	7	3	7	6	6	5	6	7	7	3	4	4	3	3	7	6	6	4	5	6	7	7	3
237	2	3	2	3	3	4	4	3	5	3	3	7	4	5	5	6	3	3	3	1	5	3	4	2	4	4	5	6	5	3	3
238	1	4	9	4	1	5	4	7	7	5	4	7	4	6	4	7	3	5	4	2	2	2	3	3	3	4	6	7	7	5	6
239	2	4	4	5	3	2	5	4	5	5	3	5	4	4	3	4	6	5	6	3	5	4	1	3	5	2	4	5	4	5	6
240	1	3	7	3	4	4	5	2	4	3	4	5	3	6	6	3	7	5	6	4	7	5	7	4	5	5	5	7	2	6	6
241	1	1	4	3	3	2	4	3	3	4	4	4	7	6	4	5	4	5	6	3	5	4	5	4	5	5	5	5	5	4	3
242	1	2	4	1	2	2	6	7	7	7	7	7	4	4	5	6	6	7	3	5	4	5	5	7	4	7	6	6	7	6	7
243	2	2	3	3	3	2	6	6	7	4	4	7	6	6	7	7	7	5	6	4	5	6	3	4	4	5	3	6	5	7	5
244	2	1	2	2	4	5	6	4	6	5	4	4	7	3	4	5	6	5	5	6	6	5	5	6	4	7	5	7	4	6	4
245	2	3	8	3	3	4	7	7	7	6	7	5	6	5	4	5	7	5	4	6	7	6	4	5	6	5	5	7	7	7	7
246	1	3	5	2	4	4	6	5	6	6	6	3	5	4	4	6	6	5	6	4	4	5	4	6	5	6	6	4	7	5	6
247	2	2	2	2	3	3	5	4	4	6	4	4	5	5	6	3	7	4	7	3	6	5	5	5	4	5	4	5	5	7	4
248	1	2	4	1	4	3	3	4	4	2	5	5	4	7	6	7	2	4	3	4	5	3	3	2	3	5	4	5	3	3	3
249	2	4	5	2	3	2	5	5	5	5	6	5	7	4	5	5	2	3	6	6	6	4	4	3	4	4	5	6	4	3	4
250	2	4	4	1	2	2	5	5	6	6	4	5	4	1	6	4	4	4	6	5	4	4	3	3	5	4	5	4	7	6	7
251	2	2	1	2	2	3	1	5	2	2	1	2	4	5	4	5	2	3	4	5	3	4	1	3	1	5	6	3	3	3	5
252	2	5	1	6	2	4	7	7	5	7	7	5	6	6	7	7	5	4	3	6	5	6	6	6	4	5	5	5	7	7	6
253	1	5	4	2	4	3	7	4	4	3	6	7	3	2	3	5	4	4	5	4	3	2	2	2	3	4	3	4	5	4	4
254	2	2	7	3	4	2	5	4	4	3	6	4	5	4	4	4	4	7	3	6	4	5	3	3	3	4	4	5	4	6	3
255	2	2	2	4	3	2	6	4	5	5	6	3	3	3	4	5	5	4	5	4	3	6	2	5	4	5	2	3	5	3	2
256	1	3	4	6	2	2	6	5	6	4	6	6	7	6	7	6	7	4	6	6	6	6	3	3	3	3	4	3	4	4	4
257	1	5	3	3	2	3	3	4	1	5	4	5	5	1	5	5	4	3	5	4	4	6	5	4	3	5	6	6	4	4	4
258	2	4	4	3	4	5	7	6	7	5	7	5	6	6	7	6	5	1	3	5	6	4	5	5	3	4	5	5	6	7	5
259	2	1	4	2	3	4	7	7	7	6	5	6	4	3	7	5	3	5	4	5	6	5	5	5	5	7	6	7	6	6	6
260	2	2	8	2	2	4	6	3	5	3	3	5	3	4	6	3	5	6	7	6	4	2	7	4	6	5	5	5	5	4	4
261	1	3	4	2	3	3	5	5	4	5	2	5	7	7	5	5	7	4	3	7	7	7	6	5	7	5	3	4	4	5	4
262	1	3	4	3	1	3	5	5	5	6	5	5	6	5	5	5	6	7	7	7	4	6	3	5	4	6	6	7	4	5	5
263	2	1	2	3	2	2	5	2	4	4	4	5	5	4	4	2	5	3	3	3	2	6	5	4	2	5	3	6	5	4	5
264	1	4	4	2	3	4	5	6	6	7	6	5	7	7	7	7	4	4	5	6	6	6	6	5	4	5	3	5	6	4	4
265	2	3	5	1	2	4	4	5	6	5	3	4	4	5	7	4	6	6	5	5	3	4	4	3	4	2	4	3	4	3	4
266	2	4	5	3	4	2	5	5	4	3	4	7	7	6	3	6	4	5	2	2	2	4	3	3	3	5	6	6	2	1	2
267	2	4	3	1	2	3	2	3	2	5	1	4	4	1	3	3	3	3	3	4	2	2	1	3	1	4	3	3	2	2	4
268	1	3	3	3	2	3	7	5	5	6	6	4	4	6	6	5	4	5	3	4	5	6	4	2	4	3	4	2	4	4	6
269	2	2	8	3	2	4	5	4	4	4	6	5	3	3	2	2	4	4	3	5	4	3	3	4	4	3	3	4	3	6	4
270	1	3	9	3	4	5	6	6	5	4	6	6	6	3	5	4	1	2	2	2	4	4	4	1	2	5	6	5	3	3	4
271	1	1	6	3	3	3	5	4	6	5	5	3	3	4	4	4	3	3	4	3	3	5	6	4	3	1	2	3	6	6	5
272	1	3	3	4	3	3	4	7	5	5	4	4	4	6	5	5	6	6	6	4	6	5	4	4	3	5	3	3	7	3	5
273	1	1	4	2	1	2	3	4	7	6	6	7	7	7	6	5	6	6	6	5	7	6	5	4	2	3	4	4	4	4	2
274	1	3	4	3	1	2	6	5	7	5	7	4	6	4	3	5	4	3	4	4	3	3	6	5	4	7	5	6	4	5	7
275	2	1	4	3	3	2	6	4	5	4	7	5	5	7	7	7	7	5	7	4	7	4	3	3	4	4	5	5	7	4	3
276	1	1	4	2	4	2	4	1	4	3	2	4	6	5	4	7	4	4	4	5	3	2	3	3	3	5	5	5	6	7	6
277	2	1	4	1	4	4	3	2	1	1	1	4	3	4	4	4	2	1	1	1	1	1	2	2	2	5	6	2	1	5	3
278	1	1	3	2	1	4	3	6	4	5	3	5	7	7	6	7	6	7	7	5	4	7	5	7	6	7	4	6	5	7	4
279	1	3	4	2	3	2	3	6	5	7	6	4	5	7	6	5	4	4	3	6	5	6	4	5	4	6	4	4	4	6	5
280	1	3	4	3	4	4	3	4	3	5	4	5	7	6	4	4	6	5	4	4	2	7	3	4	4	5	6	6	5	5	6
281	2	3	3	3	2	2	7	7	7	7	7	7	6	5	6	4	4	6	5	4	3	2	3	7	4	6	6	5	3	6	6
282	2	1	2	2	4	3	2	6	6	7	7	6	6	5	6	4	4	2	1	2	5	5	1	4	4	4	4	4	3	3	1
283	2	1	2	1	2	2	4	5	5	4	6	3	4	3	5	2	4	6	7	6	4	7	5	4	5	5	5	6	4	7	6
284	2	1	2	5	4	3	5	4	7	4	5	6	6	5	5	4	3	6	4	4	4	4	6	4	2	5	5	5	4	2	5
285	1	1	4	1	4	2	6	4	2	5	3	7	5	7	6	5	3	5	6	3	3	4	1	4	2	4	5	5	7	6	4
286	2	4	7	2	4	3	7	6	7	7	7	3	5	2	6	3	2	5	6	5	3	4	4	3	3	6	6	3	5	7	5
287	2	1	6	3	3	3	4	6	7	4	7	4	6	7	3	5	4	4	4	5	6	6	3	4	5	6	6	4	6	3	5
288	1	2	4	3	2	5	2	1	3	3	3	4	3	5	2	4	4	3	4	3	6	3	5	3	3	5	6	4	4	4	4
289	2	1	2	1	4	2	1	1	1	1	1	3	2	3	3	3	3	3	3	5	3	4	4	4	4	2	3	3	1	1	3
290	2	1	6	1	2	2	3	4	5	2	4	6	3	5	7	4	4	6	6	5	5	6	3	6	3	3	5	2	4	4	5
291	2	3	2	1	2	2	3	6	3	3	5	6	4	4	3	5	5	6	5	5	6	5	4	5	2	5	4	3	2	3	6
292	2	3	2	3	4	4	4	5	2	6	6	6	4	4	5	4	4	5	4	4	6	5	6	5	4	5	3	4	4	4	3
293	2	1	4	3	4	2	6	4	7	5	5	3	4	5	4	1	3	4	3	2	3	4	2	3	4	5	5	4	7	6	4
294	2	1	1	2	4	4	7	4	5	5	6	6	5	3	4	7	5	5	3	5	6	6	3	4	5	4	4	3	5	3	5
295	2	2	2	3	2	3	6	6	6	6	7	5	5	6	6	6	5	4	6	5	5	5	3	5	3	5	4	6	4	7	5
296	1	1	3	3	4	3	5	7	7	7	7	7	5	7	6	6	4	5	6	5	5	4	3	4	5	7	5	7	4	5	5
297	2	1	6	1	4	3	4	2	4	3	3	4	6	5	5	3	3	3	1	7	4	6	2	3	2	3	2	3	5	7	5
298	1	5	1	2	1	2	4	4	6	4	7	6	5	7	6	6	5	3	2	2	4	5	3	5	2	5	3	6	2	3	7
299	1	3	4	3	2	2	6	4	3	4	3	5	5	7	5	5	5	2	4	3	5	6	5	4	4	6	7	6	5	6	4
300	2	3	2	2	2	3	5	5	4	7	5	6	4	5	4	5	6	5	4	5	6	5	4	4	5	5	5	7	3	4	4
301	1	2	2	2	2	3	6	5	7	5	5	7	7	7	5	6	6	5	7	6	7	6	6	7	6	7	7	7	6	7	6
302	1	2	4	3	4	2	7	7	6	6	5	7	5	5	4	7	5	5	5	7	6	4	5	6	6	5	6	6	5	7	7
303	2	3	3	4	3	2	3	4	4	2	4	6	4	5	5	7	5	6	5	3	3	5	4	2	3	4	2	5	6	5	4
304	2	3	4	3	4	5	6	5	4	5	5	5	4	5	4	4	2	4	4	3	3	2	4	1	3	5	4	3	6	6	5
305	1	3	5	3	4	2	4	5	7	4	5	5	3	4	4	4	4	5	4	4	3	5	3	2	5	3	1	3	4	3	5
306	2	1	6	3	2	4	5	4	6	3	5	5	5	7	5	5	5	5	5	5	4	6	6	7	6	4	2	5	4	5	4
307	1	3	3	2	4	4	4	3	2	4	4	4	4	4	3	5	3	4	5	4	4	2	3	2	2	6	3	4	5	4	5
308	2	2	2	3	3	2	4	3	5	4	5	5	6	7	6	7	4	5	6	4	5	6	5	5	5	7	6	7	4	7	5
309	1	4	3	2	4	2	5	1	3	1	6	5	3	3	7	4	2	4	4	3	6	4	4	2	3	6	5	6	5	7	3
310	1	3	8	2	2	2	5	6	6	3	5	7	5	7	7	5	3	5	4	3	4	6	6	3	6	4	6	3	6	5	7
311	1	3	2	3	4	4	7	5	6	3	5	2	4	4	4	3	2	2	3	6	4	4	3	4	4	1	3	2	4	5	5
312	1	1	2	3	2	4	4	4	4	6	4	7	5	3	4	3	6	5	6	6	7	6	6	6	6	5	5	5	5	6	5
313	1	3	2	2	2	4	6	5	5	7	5	7	5	7	5	5	5	2	4	5	6	4	5	1	4	5	6	4	5	4	3
314	1	1	6	4	4	5	5	6	5	5	3	3	5	7	4	4	5	4	5	6	7	6	3	4	4	3	4	4	4	5	5
315	1	2	4	1	2	4	5	3	5	5	5	5	4	7	4	4	7	6	6	6	6	5	4	6	6	5	7	7	7	7	5
316	2	1	4	2	3	2	7	4	7	7	6	6	3	6	6	3	6	6	2	4	5	5	5	5	4	4	4	7	5	5	4
317	2	3	2	1	3	2	4	5	5	2	3	4	2	1	1	3	6	6	7	6	4	5	4	3	6	3	3	2	5	5	3
318	1	1	7	3	4	4	3	6	2	3	4	4	5	3	4	4	3	3	3	5	2	4	4	4	2	3	5	3	3	3	1
319	2	2	7	3	2	2	3	4	2	2	5	4	5	3	3	3	2	3	1	1	1	3	2	3	1	4	4	7	2	1	2
320	2	4	7	2	1	2	5	4	4	5	6	6	6	4	7	4	3	4	4	4	6	4	4	3	4	7	6	6	6	6	6
321	1	1	3	3	2	4	4	4	5	6	3	2	3	2	1	1	5	2	3	5	3	4	3	4	4	3	1	3	6	3	3
322	1	3	6	2	3	3	3	4	5	4	3	5	6	5	5	6	2	6	5	6	5	7	7	6	6	4	3	4	4	4	5
323	1	2	4	3	2	5	5	5	3	5	6	3	6	6	6	6	5	4	4	4	4	3	3	3	5	5	7	6	5	6	4
324	1	1	2	2	2	4	7	7	6	3	7	6	5	7	6	7	5	3	5	5	3	6	5	5	4	5	7	5	3	5	5
325	1	4	4	2	2	2	5	4	4	4	6	5	4	5	5	5	7	6	5	3	3	5	4	6	6	4	5	4	6	6	5
326	2	1	4	4	1	5	7	6	3	5	4	4	4	6	5	6	4	2	5	5	5	3	7	5	7	5	5	3	4	5	3
327	2	2	5	2	3	2	3	3	4	5	3	5	4	4	4	5	6	4	3	6	3	3	4	3	5	5	5	5	5	5	6
328	2	3	4	1	4	3	4	5	5	5	3	5	5	4	3	4	3	3	4	4	3	6	4	3	4	3	5	3	2	4	6
329	2	3	1	3	2	3	5	4	5	5	6	4	7	6	7	5	5	2	4	3	6	5	2	2	4	6	6	4	4	4	3
330	2	3	9	5	3	2	5	4	2	5	4	7	5	4	7	7	6	4	4	7	7	6	6	5	4	7	4	7	3	5	5
331	2	2	8	2	3	3	4	6	4	6	7	5	5	5	5	4	5	4	6	5	6	5	6	6	3	6	5	5	3	4	1
332	1	1	4	1	3	2	1	4	3	1	2	5	6	7	6	5	2	4	3	3	4	4	5	4	6	5	4	7	3	3	5
333	1	3	8	2	4	3	4	6	4	4	5	5	5	5	5	7	3	4	5	3	4	5	6	6	5	4	6	4	2	3	3
334	1	3	8	3	3	3	7	7	5	3	2	7	7	5	7	6	2	3	3	5	2	3	3	4	3	6	7	5	4	6	3
335	2	4	7	2	3	4	4	4	3	1	3	1	4	2	3	3	2	1	1	2	1	2	2	1	1	3	2	2	4	3	4
336	1	4	2	3	1	4	4	5	4	3	3	3	4	3	2	5	2	5	4	4	4	4	1	2	3	5	7	4	2	2	4
337	1	4	4	6	3	2	5	4	5	3	1	6	5	4	7	7	4	4	4	3	7	5	5	3	4	7	4	5	5	4	5
338	1	2	6	2	3	3	2	2	3	7	4	3	2	2	2	3	3	4	3	3	4	3	4	2	1	3	3	1	5	4	4
339	1	2	4	2	1	3	6	3	2	3	5	3	5	7	7	4	2	4	1	6	4	4	3	1	2	4	5	4	2	1	1
340	2	4	2	2	2	2	7	3	4	2	5	5	4	7	3	6	5	3	4	6	7	7	5	6	3	6	6	5	4	4	6
341	2	2	4	1	4	4	6	4	4	5	5	2	3	4	6	3	3	4	5	7	6	7	3	3	3	4	7	3	5	4	6
342	2	1	4	4	3	4	5	5	5	6	6	6	6	5	6	3	6	3	6	5	6	4	6	3	3	4	3	5	5	5	5
343	2	4	8	2	3	2	5	4	4	6	6	6	4	6	5	4	5	4	5	6	5	6	7	6	7	7	6	6	6	7	6
344	1	4	9	2	4	3	5	6	5	7	6	5	7	7	5	4	6	7	5	7	7	7	5	5	5	5	7	3	5	6	6
345	1	2	8	3	4	2	5	5	6	5	5	7	5	5	6	6	3	5	5	3	5	4	4	5	2	6	5	5	2	3	4
346	1	1	6	2	3	4	5	5	4	5	6	4	3	4	6	4	4	1	4	5	6	7	5	5	3	5	6	6	5	3	5
347	2	2	6	3	4	2	4	3	3	3	5	4	7	5	6	5	4	3	4	3	3	7	2	3	2	7	5	4	5	5	5
348	2	4	2	1	4	5	4	5	6	6	5	7	4	5	6	5	4	5	3	5	5	5	4	2	4	4	5	4	5	5	6
349	1	5	2	3	3	4	4	5	4	3	5	5	4	4	5	5	6	6	3	6	7	4	4	3	5	5	5	4	3	4	5
350	1	1	4	4	3	3	6	7	4	5	3	5	4	4	4	4	4	5	4	4	3	5	4	2	3	5	6	5	5	5	7
351	1	1	6	3	2	3	3	6	3	6	2	7	7	7	3	7	4	6	6	7	7	6	5	3	3	6	6	5	3	5	4
352	2	4	6	5	4	5	4	5	6	7	6	5	5	5	5	6	7	6	5	7	6	6	6	4	6	5	3	4	5	3	6
353	1	2	6	2	3	3	5	5	5	4	4	5	6	5	6	4	6	6	6	7	6	5	3	6	5	4	2	4	4	6	4
354	2	3	2	2	1	2	5	1	6	3	2	3	5	3	3	4	2	1	2	4	4	3	2	5	1	4	6	7	7	5	7
355	2	5	8	3	4	3	6	7	7	7	7	4	4	4	5	4	2	3	4	3	4	3	6	6	7	4	3	7	4	5	7
356	1	1	4	3	3	4	2	3	3	5	4	5	4	5	6	6	1	4	1	5	2	5	3	4	5	5	5	6	3	4	6
357	2	3	1	2	1	4	7	7	4	5	7	6	6	5	4	5	4	2	3	4	4	5	4	4	6	5	5	5	3	5	4
358	1	1	3	2	3	4	3	4	3	4	4	4	5	5	4	6	5	7	4	4	5	5	5	4	6	1	2	5	3	6	3
359	1	2	3	1	3	4	3	3	4	3	3	3	5	4	3	4	1	5	3	5	4	6	3	2	2	3	3	3	4	4	3
360	2	4	4	2	4	4	3	4	5	5	3	5	6	4	5	4	4	5	2	3	2	6	3	5	3	4	4	3	3	4	3
361	2	2	2	2	2	5	7	4	6	2	4	7	5	5	4	5	4	3	5	4	6	4	4	3	5	5	7	5	7	7	7
362	1	5	4	3	4	2	3	4	4	5	3	2	3	4	4	5	4	2	5	2	4	6	4	2	3	4	2	7	4	3	3
363	1	3	3	2	3	3	4	5	5	5	4	4	5	7	7	6	3	1	2	3	5	6	4	4	4	7	5	5	5	5	5
364	2	2	4	1	1	4	4	6	3	3	4	5	6	4	5	6	7	4	7	4	6	7	4	3	4	4	4	2	6	4	3
365	2	1	4	3	4	4	3	4	3	6	4	5	5	6	5	3	1	1	1	4	3	4	5	5	4	2	4	3	3	5	2
366	1	2	1	3	3	4	3	4	4	7	3	6	7	6	7	7	7	5	5	4	6	6	4	5	3	7	7	6	6	5	4
367	2	2	4	4	2	2	5	6	6	6	5	6	5	7	7	6	4	5	5	4	4	3	4	3	3	5	7	7	6	7	6
368	1	1	6	3	3	4	3	3	3	4	4	4	4	6	6	5	5	5	4	3	4	4	5	5	4	5	7	5	5	4	5
369	1	2	7	2	4	4	5	5	2	4	6	5	4	5	4	4	6	6	5	5	4	4	6	4	3	3	4	3	4	5	5
370	2	2	2	3	2	2	4	3	6	6	4	5	7	7	6	7	5	5	3	6	4	6	4	6	5	7	6	5	2	6	3
371	1	3	1	3	2	3	4	1	3	4	4	6	6	4	5	5	5	4	6	3	6	4	3	1	3	6	5	5	4	5	6
372	1	3	1	1	2	2	3	1	4	4	4	2	1	3	3	2	4	4	1	1	3	3	1	1	1	2	2	6	3	1	5
373	2	3	1	3	2	3	3	3	1	5	5	5	7	5	6	5	4	3	4	4	4	5	5	6	4	4	7	5	3	5	5
374	1	1	6	4	4	2	3	6	4	4	2	3	3	4	5	3	3	3	4	1	1	5	3	3	5	5	5	5	1	1	3
375	2	1	7	2	3	3	3	2	4	4	4	6	6	7	7	5	4	4	2	4	7	7	5	7	6	7	4	5	2	4	5
376	1	3	7	2	2	3	4	4	5	5	3	1	5	4	5	4	6	7	5	7	5	4	7	5	6	2	4	2	5	5	5
377	1	2	4	1	2	4	2	5	4	4	5	7	7	7	5	7	5	4	3	4	4	2	2	3	5	4	6	4	3	4	6
378	1	1	8	2	2	4	4	3	3	4	7	6	6	6	7	7	7	7	5	5	5	4	7	6	5	7	5	6	6	3	5
379	1	4	3	2	4	4	5	5	4	4	6	7	7	4	5	5	3	3	2	2	3	4	5	3	2	1	5	2	5	4	4
380	2	4	2	3	2	2	5	7	5	7	7	6	6	7	5	6	4	7	5	5	6	6	6	5	4	4	3	4	5	7	6
381	2	3	7	1	4	2	5	4	5	4	5	7	4	4	3	4	3	3	3	5	4	4	5	5	5	6	5	3	5	5	4
382	2	1	3	4	3	4	6	3	5	5	5	5	6	5	4	6	3	4	1	6	5	5	4	3	4	6	5	5	4	4	4
383	1	4	4	3	2	2	5	7	4	7	7	3	5	3	5	5	5	4	6	5	5	6	5	4	4	5	4	4	6	5	5
384	1	3	4	3	4	5	5	1	2	5	1	5	3	4	5	5	7	4	2	1	2	2	3	2	3	4	4	3	3	2	2
385	2	4	3	3	3	4	4	5	6	7	5	6	4	7	6	7	5	5	7	6	6	7	6	5	5	5	7	7	4	7	6
386	1	4	4	1	4	3	3	4	4	4	3	6	6	6	6	6	7	6	4	5	6	7	6	3	3	6	6	6	5	5	3
387	1	4	2	2	4	5	5	5	7	7	7	4	4	5	6	7	7	7	7	5	6	6	6	7	6	6	5	7	6	5	5
388	2	3	8	3	1	2	6	3	4	4	4	3	7	6	7	5	1	4	3	3	2	2	4	4	6	4	5	3	4	6	5
389	2	1	4	3	1	3	6	5	4	6	4	5	6	5	5	5	5	4	4	5	4	5	5	4	6	5	6	4	6	6	5
390	1	3	4	3	4	4	6	7	5	4	5	7	5	6	5	7	6	3	6	5	6	5	3	3	4	5	7	5	5	5	7
391	1	3	6	2	2	3	4	5	4	6	6	7	4	6	6	5	3	2	6	5	4	5	6	1	2	4	7	3	7	5	3
392	1	3	2	4	2	5	4	6	5	4	4	5	5	5	5	5	4	4	6	6	5	5	6	4	5	4	3	3	3	5	6
393	1	1	2	1	1	2	5	6	7	6	7	4	6	7	5	4	7	4	4	7	5	7	4	5	7	7	6	7	7	7	4
394	2	1	4	4	1	3	6	4	7	7	5	5	5	5	7	5	3	5	5	4	6	6	4	6	6	2	5	4	4	4	4
395	2	4	2	5	4	3	4	5	6	4	3	4	4	3	2	5	3	6	4	4	6	6	3	5	4	2	6	5	5	5	4
396	1	3	5	2	2	4	2	2	2	2	1	2	3	2	5	6	6	4	5	7	5	5	5	5	4	6	7	6	4	3	4
397	2	5	6	3	3	2	7	6	5	6	4	6	7	7	5	6	4	3	4	4	3	5	4	4	5	5	5	5	5	3	5
398	2	4	2	1	3	3	5	6	6	6	4	7	6	6	5	6	2	2	4	3	4	2	1	4	2	2	1	1	2	3	2
399	2	3	4	2	3	4	4	4	6	4	2	2	4	4	3	2	6	5	5	5	6	6	5	4	3	6	5	4	5	4	4
400	1	3	6	3	1	2	6	7	5	6	6	7	5	7	3	4	6	6	4	3	6	5	4	3	5	4	5	4	5	4	3
401	1	4	9	3	4	4	5	6	4	6	5	1	1	1	2	2	1	1	4	2	1	4	2	1	4	2	3	4	5	5	7
402	1	3	4	4	1	3	7	7	6	7	7	4	3	7	5	4	5	5	5	5	3	5	4	5	3	3	5	3	6	5	4
403	2	3	6	3	4	4	5	4	4	6	3	5	5	4	5	4	5	7	7	5	6	4	3	7	5	3	3	5	5	5	6
404	2	1	4	2	4	4	2	5	4	4	3	6	4	4	7	7	7	4	7	7	6	7	6	6	5	5	5	5	7	7	5
405	1	2	2	3	3	2	7	6	5	7	5	7	7	6	5	7	4	3	3	2	2	3	4	6	4	5	5	3	5	6	4
406	1	3	5	5	3	3	4	4	2	5	5	7	5	7	6	7	2	2	3	4	7	7	5	2	5	6	6	5	4	5	6
407	2	2	7	1	3	4	5	5	3	3	2	4	6	5	6	4	3	4	6	3	2	4	3	6	5	5	7	5	6	4	5
408	1	1	1	6	2	3	6	6	6	6	5	7	7	7	7	7	3	1	3	2	4	2	4	4	4	7	7	7	5	5	6
409	2	2	3	1	4	5	6	7	4	4	6	7	7	5	7	5	5	3	5	4	4	3	3	3	6	4	4	5	3	3	4
410	1	1	1	3	4	3	2	3	4	2	3	5	5	4	5	4	3	1	3	4	5	4	4	2	3	2	4	3	1	1	1
411	2	1	7	2	2	2	5	6	6	5	5	5	6	5	5	4	4	5	6	4	3	6	5	4	3	4	4	5	6	7	7
412	1	2	4	1	3	3	5	6	5	6	6	7	7	7	7	4	5	4	4	4	3	3	3	4	2	4	5	4	5	4	4
413	1	5	5	2	4	5	3	4	2	2	5	3	3	5	2	3	5	3	5	6	3	5	7	6	5	1	2	3	4	4	7
414	2	3	3	3	4	3	4	1	4	5	2	7	5	7	7	5	7	5	7	6	7	6	3	5	5	7	7	7	6	6	4
415	1	1	3	2	3	4	5	2	4	3	2	4	4	3	3	4	4	2	5	4	1	1	2	4	2	5	4	4	4	4	5
416	2	1	8	1	3	4	2	4	6	4	4	7	6	7	5	7	5	4	6	4	4	3	5	4	3	5	4	2	4	4	4
417	1	3	1	3	2	3	5	7	7	7	7	7	7	7	7	6	4	6	3	5	4	2	6	4	3	7	6	5	5	5	6
418	1	2	9	4	4	2	6	4	4	4	3	5	4	4	3	5	1	3	4	6	4	5	4	5	4	5	3	3	4	4	5
419	1	4	5	2	2	4	6	5	7	6	6	5	7	7	5	5	3	2	4	5	6	3	4	3	2	6	5	6	2	4	5
420	2	3	4	2	3	3	4	2	5	3	3	4	7	4	4	4	2	4	3	4	2	3	3	3	4	4	6	4	3	3	2
421	1	4	3	2	2	4	3	3	4	4	3	6	5	5	5	5	6	4	7	3	2	4	3	2	2	6	2	3	5	6	6
422	2	2	5	1	2	3	2	2	5	3	3	4	4	6	4	4	5	6	6	4	3	5	5	3	3	5	4	4	4	5	6
423	2	3	2	3	3	3	5	2	2	3	5	5	6	4	7	7	2	5	2	3	3	4	3	3	3	6	5	5	2	4	4
424	1	2	6	3	4	4	7	6	6	5	7	7	6	4	7	4	3	6	5	3	6	5	3	6	5	5	4	6	4	5	3
425	2	5	2	3	1	3	4	5	3	3	6	4	5	7	6	6	6	3	4	5	5	4	5	6	1	5	6	6	2	4	2
426	2	3	4	2	3	3	7	7	7	5	6	6	7	7	6	7	6	6	5	6	6	5	7	6	7	5	4	7	7	6	7
427	2	2	7	3	1	3	6	4	4	7	5	5	5	1	4	4	3	5	3	5	3	3	3	3	3	4	5	5	4	5	3
428	2	2	4	3	2	3	5	5	4	6	3	4	4	2	5	3	2	4	4	5	6	6	3	5	4	4	5	4	5	5	4
429	1	1	2	3	3	3	6	5	5	4	7	7	5	7	7	6	6	4	4	5	5	5	3	7	5	6	7	7	5	4	5
430	2	3	2	3	3	4	4	3	4	4	2	4	5	5	5	5	2	1	1	4	4	4	4	5	2	3	3	3	7	3	5
431	2	1	2	3	2	3	4	7	6	3	4	6	4	4	4	3	3	4	6	6	5	4	4	6	4	5	4	5	4	5	6
432	1	3	4	3	2	3	4	4	4	3	6	5	5	5	5	6	2	5	5	5	5	5	4	4	3	4	2	3	3	5	4
433	2	2	4	2	1	4	5	2	4	3	3	6	5	7	5	7	7	7	7	5	6	5	4	6	6	2	4	6	5	4	6
434	1	3	1	5	2	2	3	4	7	4	4	4	7	4	5	4	6	4	4	6	5	5	6	6	5	2	3	4	5	3	4
435	2	4	7	3	4	2	5	6	4	4	6	6	4	5	4	6	4	1	4	5	4	7	4	4	3	4	4	5	2	3	4
436	1	4	6	3	4	5	6	6	7	6	5	4	6	4	4	6	4	7	6	6	5	6	3	3	4	5	4	3	5	5	7
437	2	4	8	2	2	4	6	6	7	7	6	5	6	5	4	6	5	4	3	5	7	7	5	6	6	7	7	5	7	5	7
438	2	1	4	3	3	3	4	3	2	3	2	7	7	7	7	5	5	5	3	7	5	4	6	6	7	5	4	5	5	5	4
439	2	1	4	3	4	4	3	4	3	3	3	3	4	4	2	3	4	3	3	3	3	5	4	5	5	4	4	5	5	5	3
440	2	3	7	2	1	2	4	3	1	5	4	1	4	4	4	3	4	3	4	6	4	3	5	5	4	5	4	4	4	4	5
441	2	2	7	1	4	4	4	2	2	4	3	1	2	3	2	3	5	4	3	2	4	5	3	3	2	3	2	1	2	2	4
442	1	2	4	3	4	3	4	6	3	6	4	2	4	5	6	3	2	4	1	6	5	5	3	4	2	4	4	4	5	7	4
443	2	1	9	3	1	3	2	4	5	4	3	6	3	4	5	5	6	4	3	6	5	4	6	4	7	3	5	5	5	7	4
444	1	2	1	3	2	3	6	4	6	6	4	4	7	5	4	5	1	3	2	2	2	1	2	3	2	7	4	4	6	4	6
445	1	1	5	2	4	2	3	5	3	3	2	4	6	4	3	3	5	2	3	4	3	5	3	5	2	5	4	3	2	4	3
446	2	4	4	3	3	2	5	5	4	4	6	4	6	1	6	5	5	4	5	3	4	3	3	4	4	4	4	5	6	2	3
447	1	1	6	1	1	5	4	3	6	5	4	4	6	7	5	7	4	4	5	6	2	5	4	6	5	4	5	5	5	4	5
448	2	3	4	2	2	3	6	7	3	5	7	7	4	3	6	6	2	3	2	3	4	4	3	3	2	4	4	4	3	3	4
449	2	1	2	2	3	3	4	4	5	3	4	3	4	5	4	3	3	3	2	3	3	3	4	4	1	3	4	7	3	5	5
450	1	3	2	2	3	2	6	6	6	5	5	5	5	3	5	3	5	7	6	5	6	6	5	4	6	6	5	7	6	6	3
451	2	2	6	2	4	2	6	4	5	5	5	5	4	6	5	4	5	6	6	5	5	6	4	4	4	3	3	6	4	5	7
452	2	4	5	2	4	4	3	3	4	4	3	5	4	6	4	5	4	4	4	4	5	4	3	5	5	6	5	6	3	1	2
453	1	4	2	1	2	3	7	6	6	6	6	4	2	2	4	3	4	2	4	2	4	5	3	4	1	3	2	1	4	2	6
454	1	2	4	2	3	3	6	6	6	5	6	6	7	5	6	5	7	6	6	6	5	7	4	6	6	5	7	6	4	6	5
455	2	5	9	3	3	2	6	4	3	5	6	1	2	6	4	5	7	6	4	4	5	4	5	2	3	4	3	1	7	6	5
456	1	5	4	2	3	4	4	3	2	3	2	4	4	2	7	4	3	3	3	4	3	3	5	7	6	5	6	4	5	4	5
457	2	4	2	2	2	2	1	1	2	3	2	3	2	6	3	4	6	4	4	2	5	4	6	4	4	4	4	4	2	2	3
458	1	4	5	3	4	2	4	5	2	4	3	6	3	5	3	4	4	4	4	6	5	4	2	5	3	5	4	3	2	3	4
459	2	1	1	1	4	3	6	4	5	6	7	5	4	5	5	5	3	1	2	4	4	2	5	4	5	4	5	6	3	7	7
460	2	3	8	3	3	2	5	4	2	3	6	3	4	4	3	5	4	4	4	4	4	3	4	5	5	4	2	5	2	2	5
461	2	1	1	1	3	2	4	6	7	4	7	6	6	4	5	5	5	1	4	3	4	2	1	1	3	4	3	5	5	5	3
462	2	1	3	1	2	4	3	2	3	3	4	5	4	7	6	7	4	5	4	3	3	2	6	7	3	6	4	6	6	4	5
463	2	5	4	3	3	4	4	3	5	4	5	7	5	3	4	4	6	4	3	4	1	3	2	1	2	4	4	2	4	5	3
464	2	2	4	3	3	4	4	5	6	5	6	6	6	6	7	5	4	4	5	5	4	3	5	4	3	4	4	6	7	6	5
465	1	3	3	4	3	3	7	5	6	2	6	6	6	4	5	4	6	7	5	7	7	7	7	6	7	7	5	7	3	6	4
466	1	4	8	3	4	2	5	6	6	7	5	4	6	6	4	5	5	4	5	1	3	5	3	3	4	3	5	6	5	5	5
467	2	4	2	5	3	2	1	1	2	1	4	1	2	6	5	3	3	3	3	3	4	4	4	4	2	4	3	3	2	4	4
468	1	5	5	1	2	5	5	3	3	5	6	5	4	5	7	5	5	4	5	4	4	7	5	4	3	6	7	5	4	7	5
469	2	1	2	1	4	3	3	6	6	7	5	7	7	6	6	4	6	6	5	5	4	4	3	3	3	3	6	6	4	4	4
470	1	1	4	1	2	4	4	1	6	3	2	5	2	5	5	7	4	5	7	5	5	5	6	6	3	7	4	5	6	5	5
471	2	2	1	2	2	2	3	6	6	3	5	3	3	3	2	3	4	3	4	2	5	3	1	1	1	5	4	3	4	4	3
472	2	1	4	3	2	3	6	5	7	5	7	3	6	6	6	4	3	1	1	5	3	3	2	4	2	5	3	5	5	4	5
473	2	1	1	3	3	2	6	6	6	7	6	5	6	6	6	6	5	6	5	7	6	6	7	3	4	6	6	7	5	2	4
474	1	2	4	1	4	3	5	4	7	5	7	7	5	7	7	7	5	4	6	4	6	5	6	6	4	2	5	3	5	5	4
475	2	4	3	4	3	5	3	6	3	3	4	5	6	5	3	7	4	4	5	4	4	5	5	5	3	5	4	4	4	3	2
476	1	3	4	3	4	5	3	4	4	4	3	4	2	3	3	3	5	4	5	2	4	5	3	4	2	6	6	5	7	7	5
477	2	2	7	2	3	3	4	4	7	5	3	5	7	5	7	7	6	5	3	3	5	4	7	5	6	6	5	5	4	5	4
478	2	3	6	1	2	3	6	7	7	7	5	7	7	6	7	6	5	4	2	4	6	2	2	3	2	6	5	7	6	5	5
479	1	1	6	2	4	5	6	3	5	2	1	2	3	4	2	4	3	2	3	4	2	2	3	2	5	3	3	2	3	2	3
480	1	1	3	1	2	4	3	1	7	5	4	5	3	4	4	6	3	3	4	2	4	3	3	4	3	4	3	5	4	4	3
481	1	4	4	1	2	2	5	5	6	6	5	4	6	6	7	4	3	3	3	4	4	4	5	4	4	4	5	6	4	4	3
482	2	3	5	3	3	3	5	6	6	6	7	7	4	7	5	6	3	4	4	2	4	5	6	3	5	6	5	7	3	3	4
483	2	4	4	2	2	2	5	4	6	4	6	7	7	6	6	7	6	5	4	4	4	5	5	4	3	6	3	5	4	6	4
484	1	1	3	2	1	3	3	3	6	3	3	5	4	5	4	6	6	4	5	3	4	3	4	6	7	7	7	6	3	4	6
485	1	4	4	6	3	3	5	3	3	4	5	5	5	4	4	6	3	5	3	4	4	5	5	5	6	5	3	4	3	5	4
486	1	3	4	3	3	3	7	5	6	5	5	4	7	6	3	4	5	5	5	7	5	7	4	5	4	5	4	4	6	7	3
487	2	3	7	4	3	3	5	2	4	3	3	7	5	5	4	7	7	7	6	4	6	7	6	5	4	5	6	6	6	5	4
488	2	3	9	1	4	2	6	5	3	5	4	6	4	4	6	5	6	5	4	4	3	4	1	5	4	6	5	5	4	6	6
489	2	4	4	2	3	3	6	3	4	5	5	5	5	4	4	4	3	4	5	4	4	6	3	1	3	5	3	4	2	4	5
490	2	3	5	3	4	4	5	2	6	5	5	3	4	4	4	4	3	4	1	1	3	2	3	3	4	2	5	3	4	4	2
491	1	3	4	1	2	4	5	4	3	3	6	3	3	4	4	4	3	3	2	5	6	5	4	3	3	4	4	7	3	2	2
492	2	5	4	1	3	3	6	4	2	5	5	5	5	6	4	2	4	5	6	4	3	4	3	6	6	5	3	6	4	5	5
493	2	4	2	3	4	5	3	5	5	6	5	5	4	7	7	6	3	3	2	7	4	7	4	2	5	4	4	4	3	5	3
494	1	2	2	3	3	5	4	6	7	7	6	7	6	6	4	6	2	1	4	5	5	4	4	4	5	4	4	3	6	3	4
495	1	3	3	2	4	2	6	6	3	5	6	4	5	4	7	6	5	4	3	6	3	4	4	3	4	2	3	1	5	3	4
496	1	2	8	2	2	2	6	5	3	6	4	7	6	7	7	7	3	3	4	6	6	5	6	5	6	5	7	7	5	6	6
497	1	1	4	2	1	4	3	4	5	6	5	5	3	4	2	3	3	2	4	1	3	2	2	5	2	2	1	3	4	5	5
498	1	3	9	1	3	4	7	7	6	7	4	7	7	7	6	5	5	4	7	6	6	5	6	3	7	6	7	7	7	5	5
499	1	5	4	2	2	5	4	2	5	3	3	4	4	5	5	6	1	3	3	6	4	4	1	3	1	3	3	2	4	2	1
500	2	5	6	2	4	4	3	6	5	5	4	4	4	4	3	2	4	4	5	7	6	4	2	4	4	2	3	3	4	5	5
501	1	2	6	1	2	4	5	6	5	6	3	4	6	7	7	7	4	4	3	4	6	3	5	6	6	7	4	6	4	6	3
502	1	3	4	5	4	3	5	7	6	6	7	4	6	6	7	4	3	5	4	4	2	4	3	3	4	3	5	3	7	7	4
503	1	1	1	3	4	2	3	2	4	5	5	4	4	4	4	5	5	5	4	5	4	5	3	4	4	6	4	3	7	7	5
504	2	5	4	3	2	2	4	6	4	6	4	5	1	7	5	7	3	2	5	5	3	6	3	4	4	2	3	5	3	5	2
505	1	5	5	2	2	3	6	5	7	5	6	5	7	7	5	4	4	5	4	6	7	5	6	5	6	6	5	6	5	5	6
506	2	3	1	2	4	4	7	6	7	6	5	7	4	6	6	6	5	6	6	7	6	7	4	4	5	4	2	5	5	4	5
507	2	4	3	2	4	3	4	4	5	4	4	4	6	4	5	6	1	2	1	2	1	3	3	2	2	6	6	3	3	3	3
508	2	3	4	1	3	4	2	5	4	5	4	5	5	5	5	4	4	6	3	2	3	4	6	5	6	4	6	4	4	2	4
509	2	3	3	2	2	2	4	6	6	7	4	5	6	6	6	6	5	5	5	7	4	4	1	5	3	5	4	3	3	6	4
510	1	1	4	3	3	3	5	5	4	5	4	4	5	4	4	6	4	4	3	4	3	4	4	4	6	4	6	5	5	5	5
511	1	2	4	3	3	2	4	5	4	6	4	5	5	5	7	4	2	2	2	4	3	2	4	2	3	7	6	7	6	3	3
512	2	3	2	3	2	3	4	7	6	2	6	3	6	5	5	4	3	4	6	4	5	4	6	5	6	7	7	6	5	5	6
513	1	3	5	2	4	4	5	5	3	6	6	7	5	6	5	5	4	5	5	2	4	4	4	2	4	7	6	4	6	4	6
514	1	2	5	4	1	4	6	7	6	6	7	7	7	4	7	7	3	3	3	4	4	5	5	5	6	6	5	7	3	5	3
515	1	5	2	1	1	5	6	5	6	5	5	4	5	4	4	4	2	2	4	3	2	4	1	2	1	5	4	4	4	4	3
516	1	1	1	2	2	2	7	5	6	7	5	5	7	4	7	6	6	7	7	6	6	4	4	5	6	6	5	7	5	7	6
517	2	3	1	2	2	3	6	7	7	5	6	1	3	3	4	2	4	5	4	3	6	2	5	4	4	3	6	2	7	5	7
518	1	3	4	3	2	3	5	5	4	5	5	4	6	5	5	6	7	5	5	4	5	5	5	5	4	5	6	6	4	6	5
519	1	3	6	6	3	3	6	5	3	3	6	4	5	7	4	4	3	3	3	2	4	2	3	2	3	6	5	7	6	4	6
520	1	3	7	2	2	4	5	5	6	6	6	6	4	4	4	6	4	5	6	4	4	3	2	6	3	5	4	4	6	5	3
521	2	2	4	4	2	4	3	4	3	3	3	6	3	5	5	6	3	6	4	4	3	4	5	6	4	5	4	4	3	3	5
522	2	1	1	3	2	4	6	7	7	7	7	7	7	7	7	7	6	3	6	6	7	4	4	3	4	5	6	5	6	6	5
523	1	3	4	2	4	2	6	6	6	6	5	6	6	3	5	3	2	5	5	6	5	4	6	5	4	5	4	3	7	5	6
524	2	3	6	2	3	4	5	4	3	5	4	5	5	4	5	4	3	2	3	2	4	3	5	4	3	4	4	4	3	4	3
525	1	1	4	2	3	2	4	3	4	5	5	7	6	7	5	6	6	5	6	5	7	6	4	3	4	5	4	5	6	4	6
526	1	3	4	5	3	4	4	4	5	3	2	5	5	7	6	4	2	3	2	4	1	3	3	4	2	4	4	5	2	4	5
527	2	2	9	2	4	3	7	5	5	4	6	3	5	6	5	6	5	5	4	2	3	5	3	3	2	5	7	5	4	6	5
528	2	3	2	3	2	3	2	3	5	4	2	3	3	4	2	2	1	3	4	2	4	3	3	1	2	4	3	4	2	3	4
529	1	4	1	2	3	3	6	4	4	6	4	5	4	6	5	5	4	4	3	4	2	4	2	3	1	4	3	1	4	4	4
530	1	1	4	3	4	5	4	2	5	4	5	5	7	6	6	4	4	3	2	4	5	2	3	4	3	5	3	4	3	3	1
531	2	1	4	2	3	2	4	2	2	1	6	6	5	7	7	4	5	3	4	3	3	1	3	2	1	6	4	6	3	1	2
532	1	4	3	3	1	3	4	5	3	5	6	5	4	7	6	6	5	5	3	1	1	1	3	3	1	4	7	5	3	3	3
533	2	3	5	3	3	4	4	3	4	1	4	6	4	2	4	5	4	4	4	4	4	4	3	3	7	6	6	4	4	3	3
534	1	3	5	3	1	3	4	3	3	4	4	7	5	6	5	6	4	4	3	1	4	3	3	1	1	4	5	5	2	3	5
535	1	4	3	4	3	2	3	5	7	4	5	5	4	5	5	7	4	4	5	4	5	3	5	7	3	7	5	5	7	6	5
536	1	4	4	1	4	3	7	7	5	6	6	4	3	6	4	7	4	3	3	5	5	4	4	5	4	2	4	3	6	5	5
537	1	5	6	3	2	3	3	4	3	4	3	5	3	7	7	6	4	3	4	4	4	3	1	5	3	6	6	4	3	5	5
538	2	3	7	1	4	5	3	4	7	5	4	4	5	5	5	7	2	3	2	4	4	5	4	2	3	6	5	4	3	5	4
539	1	2	4	2	1	4	5	4	7	5	5	4	4	6	5	1	4	4	4	4	5	5	4	4	3	5	2	3	5	5	3
540	2	2	2	3	4	3	4	6	6	5	4	4	3	5	4	4	2	2	4	2	3	6	4	4	4	5	5	5	5	6	6
541	1	1	4	2	3	5	4	5	6	5	5	3	5	7	7	7	3	5	7	5	6	7	4	4	3	4	7	6	6	5	5
542	2	3	4	3	2	3	3	3	3	3	6	4	6	5	4	2	6	4	5	5	5	4	5	4	5	4	2	3	5	5	5
543	1	2	8	6	2	2	5	5	5	5	6	6	5	6	5	7	3	6	6	5	5	4	3	1	2	4	1	3	3	2	3
544	1	5	4	1	4	2	5	7	5	4	6	7	6	7	6	7	5	4	5	3	7	4	4	3	5	3	4	3	5	4	5
545	1	3	4	3	1	3	2	3	2	3	1	2	2	4	3	4	2	5	5	3	5	4	7	6	5	4	5	4	5	4	4
546	2	3	2	2	2	2	6	1	3	5	5	6	4	3	4	3	4	6	4	3	4	3	5	6	2	6	5	6	5	3	4
547	1	2	8	1	2	5	5	5	5	6	4	5	5	6	3	5	2	5	3	6	5	4	6	6	6	5	1	5	4	3	3
548	2	1	6	2	3	4	4	4	3	5	5	3	6	2	5	4	6	7	5	6	7	6	6	5	7	5	4	2	7	5	7
549	1	1	4	4	3	2	2	3	3	3	3	5	4	4	2	2	4	6	5	6	5	4	5	4	5	3	4	3	1	2	3
550	2	2	5	4	2	3	6	4	4	6	4	6	5	3	2	5	3	3	3	4	4	5	5	4	5	4	5	7	5	3	5
551	1	1	3	4	2	4	2	2	3	5	4	4	2	3	1	4	3	4	4	2	5	2	4	3	3	4	4	3	7	5	5
552	1	3	6	6	2	5	6	6	6	4	4	2	4	3	4	1	5	4	5	3	3	5	4	7	5	5	5	7	5	6	6
553	1	4	4	2	2	4	3	4	5	5	6	3	1	1	5	1	2	4	6	2	1	5	1	5	5	5	6	3	6	5	5
554	1	4	4	2	3	3	3	5	3	5	5	7	7	7	6	4	3	5	4	4	3	3	2	3	3	4	6	7	5	3	3
555	2	3	4	3	4	4	5	6	4	3	6	6	7	5	5	6	6	5	5	7	4	4	3	5	4	5	1	4	5	6	7
556	2	1	9	2	2	3	7	6	7	6	4	4	5	2	2	6	4	5	4	3	2	3	3	4	4	4	2	4	4	3	6
557	1	4	2	2	2	3	4	7	5	4	4	5	5	4	5	6	5	6	5	3	5	4	2	3	4	7	6	5	5	4	6
558	1	4	8	2	2	2	4	5	5	5	6	6	7	5	5	5	5	4	4	7	4	4	3	6	4	5	4	5	6	7	7
559	1	1	4	3	4	2	5	5	4	5	3	5	5	3	5	4	3	3	4	5	5	4	2	1	4	5	5	4	2	5	3
560	2	3	4	3	4	3	5	5	4	5	3	6	7	5	5	3	3	2	3	3	7	5	4	6	4	5	6	4	7	7	5
561	2	2	4	2	4	2	6	3	6	4	5	7	4	5	4	2	4	6	4	4	6	5	5	4	5	4	4	4	6	5	6
562	1	4	7	2	2	2	4	3	4	4	4	4	5	5	5	5	3	4	6	4	5	4	3	5	3	5	5	4	4	5	6
563	2	5	2	3	1	4	5	5	4	6	6	7	6	7	5	5	4	5	6	1	3	4	4	4	5	4	5	6	5	5	5
564	2	1	9	3	2	2	4	5	5	3	5	3	3	5	3	3	6	5	6	3	5	4	5	5	2	4	4	4	2	4	6
565	1	4	9	2	2	3	3	4	4	4	4	6	6	7	6	5	5	2	4	5	3	5	3	5	2	3	3	6	5	3	4
566	1	3	4	3	3	3	3	1	3	1	4	2	4	2	2	3	6	4	5	4	2	6	5	3	3	4	3	4	4	5	7
567	1	5	8	1	4	5	4	2	4	4	5	7	4	6	4	6	2	4	3	1	4	3	4	3	3	5	2	5	5	3	4
568	2	2	1	2	4	3	5	5	6	4	6	6	6	6	7	6	3	2	3	4	4	3	4	3	2	2	3	3	4	1	2
569	1	4	4	3	4	2	6	4	7	4	6	5	2	4	5	3	4	5	4	5	7	5	5	5	7	4	4	5	7	7	7
570	1	1	8	3	2	3	4	5	7	6	6	5	3	4	2	6	6	5	5	5	6	3	4	5	4	5	4	5	4	6	5
571	2	2	4	2	3	4	5	4	6	4	4	5	6	5	5	4	1	2	3	4	4	4	4	5	3	5	4	5	5	4	5
572	2	1	4	3	2	5	4	4	4	4	4	5	5	5	1	2	4	4	4	5	4	4	3	3	3	3	3	5	3	7	4
573	2	5	7	3	1	3	3	6	4	5	5	4	7	7	6	6	4	6	4	4	7	5	7	6	6	7	7	7	7	6	7
574	2	4	3	3	4	3	4	4	4	4	4	3	4	5	7	3	4	3	4	3	3	1	4	1	3	2	4	3	3	2	4
575	2	4	4	3	1	5	3	2	3	2	3	3	5	4	5	4	3	3	3	1	3	3	3	3	2	5	3	4	5	4	2
576	1	5	3	3	3	2	5	6	7	5	6	6	6	5	7	6	5	3	2	3	4	4	5	4	3	5	6	3	4	3	4
577	2	1	2	2	2	4	4	5	4	3	3	5	2	4	4	1	4	6	5	4	4	3	5	2	3	2	4	4	4	5	2
578	2	2	6	1	3	3	6	5	4	4	6	4	6	7	5	5	4	3	4	3	4	4	4	6	4	3	5	3	3	4	3
579	1	1	5	2	4	2	5	3	4	3	2	4	1	2	3	1	2	2	3	5	4	4	3	5	6	6	4	3	2	4	2
580	1	1	8	2	2	3	5	3	4	3	6	2	5	5	5	5	4	4	4	4	4	6	5	4	5	5	4	3	7	4	4
581	2	1	4	3	4	2	3	4	3	3	1	6	3	6	3	3	2	3	3	5	2	5	2	3	6	4	3	3	4	2	4
582	2	2	4	3	2	4	7	7	7	6	7	7	5	4	6	6	3	5	4	3	6	4	5	5	5	4	6	5	6	5	6
583	1	2	6	2	3	5	7	5	6	7	5	5	5	6	7	5	6	6	5	7	4	5	5	5	6	6	5	5	7	7	7
584	2	1	2	1	4	2	5	7	6	4	6	3	4	5	6	4	5	1	4	3	2	2	3	1	4	7	5	2	2	2	3
585	1	1	6	2	3	4	5	7	5	3	5	5	6	7	4	3	2	3	4	5	6	5	6	3	2	5	5	4	3	6	5
586	1	1	1	2	4	2	4	5	5	6	5	4	5	2	2	3	3	3	7	3	6	3	4	6	4	3	5	5	5	4	5
587	2	5	8	3	2	3	6	6	5	3	6	6	7	6	5	5	3	6	4	4	5	7	5	4	4	4	6	5	5	5	3
588	1	4	2	1	3	2	4	5	3	4	5	6	6	6	4	7	3	4	5	6	4	4	4	5	4	5	5	3	3	5	3
589	1	5	2	3	3	5	5	4	5	5	1	2	5	2	3	6	3	4	5	6	4	5	5	4	5	7	4	7	4	6	3
590	2	2	7	4	4	4	4	3	3	3	2	6	5	5	5	6	3	4	3	1	3	3	2	4	2	3	4	4	3	1	3
591	2	2	7	2	2	4	7	4	5	3	5	6	4	3	4	4	6	4	4	3	5	5	5	5	4	5	7	5	5	4	4
592	1	4	6	2	4	4	5	4	6	3	3	3	6	5	6	5	5	5	6	6	5	6	3	5	3	6	4	6	5	2	4
593	2	2	9	1	3	4	3	5	3	4	2	5	3	4	4	7	4	5	5	4	4	5	4	2	5	4	5	5	4	3	4
594	2	2	1	3	2	5	5	7	6	7	6	7	7	7	7	6	6	6	5	7	7	4	6	6	4	6	7	7	4	5	7
595	2	1	4	3	3	4	6	6	6	6	6	7	7	7	7	6	4	6	7	6	6	5	5	5	4	5	5	6	5	4	7
596	2	1	3	2	2	5	4	5	4	6	4	5	5	4	5	6	1	2	3	5	5	3	2	2	2	2	5	4	4	2	3
597	1	2	6	3	3	3	4	7	5	6	6	5	4	6	6	4	4	4	6	5	6	4	5	4	5	3	4	2	3	4	4
598	1	2	8	4	4	2	4	4	2	5	2	2	4	5	2	2	5	1	3	4	5	5	5	5	4	3	4	4	4	5	6
599	1	3	7	2	3	3	4	2	3	3	3	3	1	2	1	4	3	4	3	7	4	5	3	4	6	5	2	4	4	4	2
600	2	1	2	1	3	2	6	4	5	7	7	5	7	7	5	5	6	4	5	4	4	4	5	6	6	2	5	7	6	4	3
601	1	1	2	4	3	3	4	3	4	6	6	3	3	3	2	4	3	4	3	2	4	2	3	4	4	5	3	4	6	6	6
602	1	4	2	3	1	3	1	3	5	3	5	3	2	2	3	2	5	4	5	4	5	4	5	4	4	3	4	4	1	3	2
603	2	1	9	4	2	4	6	3	4	4	4	4	4	4	5	3	6	7	6	6	5	6	5	6	6	5	4	3	5	4	6
604	2	2	8	3	3	2	6	6	2	5	3	6	6	5	5	5	4	4	5	4	2	4	4	4	5	5	7	6	6	7	4
605	2	4	7	3	2	2	6	6	6	4	7	5	4	4	6	6	5	6	4	1	1	2	4	1	1	6	6	5	4	6	7
606	1	1	6	2	2	3	6	4	4	6	7	6	5	6	6	7	7	4	7	4	4	4	5	4	4	4	5	5	7	5	6
607	2	1	2	3	3	5	7	6	5	7	5	5	5	6	6	6	6	5	5	4	7	5	6	6	5	7	7	7	6	7	7
608	1	2	2	4	2	3	4	3	6	4	6	2	6	4	5	6	3	3	6	2	4	3	4	4	3	5	5	5	3	5	2
609	1	2	6	3	2	3	2	5	2	6	5	5	6	6	7	5	3	3	3	3	5	3	4	4	3	5	2	4	4	3	2
610	1	3	4	2	3	4	4	5	3	4	5	6	6	7	5	4	3	5	6	3	5	6	5	5	5	6	5	4	4	4	5
611	2	4	1	2	2	4	2	6	5	5	7	3	4	6	5	5	4	3	5	5	2	3	7	5	5	5	7	6	4	7	6
612	1	1	3	2	4	2	1	1	1	4	2	4	7	3	6	4	3	5	3	4	3	3	4	3	3	4	3	4	5	2	5
613	2	3	6	2	4	3	3	4	4	4	7	3	4	6	2	4	3	3	3	2	2	5	4	5	3	3	5	5	3	4	6
614	1	3	8	2	4	2	4	3	3	5	2	5	4	4	3	4	3	3	1	4	4	3	3	4	3	4	4	7	6	4	7
615	1	1	6	3	2	5	5	5	4	4	6	5	7	6	4	5	3	5	5	5	4	3	2	2	3	5	4	6	4	3	2
616	2	3	6	3	4	2	3	2	3	3	5	1	5	5	5	7	4	6	4	2	4	4	4	4	4	5	7	5	6	6	6
617	1	2	9	2	4	3	7	6	7	7	7	6	6	4	5	5	3	3	6	6	6	4	3	5	2	6	3	7	4	5	6
618	2	2	2	3	4	2	7	6	7	6	7	5	5	4	4	7	4	4	2	6	6	6	2	4	4	6	7	6	7	5	7
619	2	1	4	1	2	2	3	3	4	4	4	6	6	7	7	6	4	5	4	7	7	6	6	5	7	4	3	4	6	5	4
620	2	2	3	1	3	4	4	5	4	4	4	6	3	3	5	6	1	2	4	3	4	2	2	3	2	2	3	5	4	6	4
621	2	2	2	2	4	2	4	4	3	4	5	6	5	5	6	5	1	2	4	3	4	3	5	4	5	3	3	3	3	3	3
622	1	4	2	3	3	2	6	4	4	7	4	2	3	4	2	3	5	5	4	4	4	3	2	3	3	1	4	4	5	4	5
623	1	1	2	2	3	3	5	4	5	7	6	4	5	5	5	6	5	5	4	5	6	5	6	2	4	5	5	7	7	4	6
624	1	2	4	2	3	2	5	3	5	6	6	4	4	3	6	3	4	6	5	6	6	6	4	3	4	6	3	4	2	4	6
625	1	2	4	2	3	2	4	2	4	4	2	5	6	5	5	7	2	2	2	4	4	3	4	3	5	5	3	3	3	1	2
626	2	3	1	3	1	4	2	5	6	3	5	5	7	5	6	3	4	4	4	4	4	6	4	4	4	7	7	7	1	3	5
627	2	3	6	1	3	4	6	7	5	7	7	5	4	5	6	7	2	2	3	4	4	5	4	7	5	5	6	7	5	6	6
628	2	3	4	3	1	5	2	3	2	4	3	3	2	1	4	6	2	2	5	4	3	3	5	1	2	3	2	4	4	5	4
629	2	4	1	3	3	4	4	5	6	5	4	6	7	6	6	4	5	4	7	3	2	4	5	4	3	7	7	5	6	2	6
630	1	4	2	3	2	4	7	6	7	7	6	4	5	6	4	3	1	3	2	2	2	3	1	4	4	5	4	5	3	4	4
631	2	2	3	4	3	2	6	7	6	7	6	5	6	4	5	6	7	6	4	7	7	7	6	5	4	4	5	6	7	5	5
632	1	3	6	1	2	4	5	4	6	4	4	5	6	4	5	6	5	5	2	6	2	7	3	2	3	5	2	6	3	4	5
633	2	4	4	2	3	4	5	5	6	5	7	5	7	4	7	6	7	5	5	6	5	4	7	4	7	3	3	3	6	7	5
634	1	5	6	4	4	4	4	5	4	6	5	4	4	5	4	5	3	5	6	6	7	7	6	6	5	4	4	4	5	4	7
635	2	4	1	2	2	3	6	6	4	5	5	7	4	4	4	4	3	2	1	4	3	3	3	2	1	1	3	4	4	4	4
636	1	2	9	3	2	2	5	4	6	5	7	6	6	4	5	7	5	5	6	5	6	5	5	5	5	7	6	5	5	3	6
637	2	1	6	3	2	4	5	6	5	4	6	7	7	3	6	7	4	5	4	7	5	5	5	5	4	4	5	5	6	5	5
638	2	2	2	3	4	4	4	4	4	4	1	6	7	6	5	5	4	5	4	5	6	3	6	5	5	6	6	7	5	5	5
639	2	3	2	4	3	5	6	6	6	5	5	4	6	4	5	5	5	5	4	3	4	7	4	4	3	4	3	6	4	4	6
640	1	2	2	6	3	2	6	4	7	5	4	7	6	4	7	7	6	5	6	6	6	7	5	5	4	6	4	6	6	6	6
641	2	2	7	3	2	2	6	7	4	7	7	7	6	5	5	7	6	4	5	6	5	6	5	4	7	5	7	7	6	6	5
642	2	4	2	2	3	2	6	6	7	7	5	5	4	5	5	7	4	3	4	4	5	7	6	7	6	5	7	4	5	5	6
643	2	2	7	4	4	4	6	4	7	5	6	4	6	5	6	7	3	4	5	5	3	3	5	4	3	3	7	5	5	3	5
644	2	4	7	1	4	2	6	3	4	4	5	6	5	6	5	4	2	4	3	3	4	4	2	4	3	5	5	3	5	3	4
645	1	2	2	2	3	2	6	2	4	4	3	7	6	5	4	3	5	3	4	3	4	3	3	1	3	7	7	4	5	3	5
646	1	2	4	4	1	5	3	4	4	2	7	5	4	3	6	4	3	3	4	5	6	3	5	1	4	7	6	4	6	4	5
647	1	2	4	2	2	2	6	6	5	6	6	7	6	6	4	4	6	5	5	5	5	5	6	7	4	5	5	7	7	6	7
648	2	4	4	2	1	4	3	4	6	7	5	7	5	7	7	7	4	3	3	5	5	4	5	6	5	3	7	5	4	4	4
649	2	1	4	1	2	3	5	4	4	5	6	7	6	4	6	7	5	6	3	5	4	3	6	5	5	6	7	5	5	5	5
650	2	1	3	4	2	4	5	2	3	4	3	5	6	4	4	6	1	3	2	4	1	2	3	3	4	5	4	4	3	3	1
651	1	5	2	3	2	3	6	5	6	7	4	7	6	7	6	5	4	5	3	4	3	4	4	4	5	6	6	5	4	2	4
652	1	1	3	3	2	5	3	5	7	4	5	3	3	5	5	6	4	4	3	2	4	1	6	1	6	3	5	3	5	6	5
653	1	3	4	2	4	5	4	3	3	2	1	3	6	4	5	5	4	5	3	3	6	3	4	5	5	5	6	5	4	4	3
654	2	3	4	3	3	2	3	3	5	4	3	4	6	7	7	5	5	5	5	4	5	7	6	4	4	4	5	6	4	5	4
655	2	2	1	3	4	2	4	5	7	4	5	3	3	3	4	2	4	3	5	1	2	2	4	3	5	3	1	2	3	2	3
656	2	3	2	2	4	2	1	4	6	5	2	2	4	4	3	3	5	3	6	4	4	4	5	4	5	3	3	4	5	5	5
657	1	1	2	2	2	4	3	4	1	1	4	5	4	5	7	6	4	3	5	6	3	4	1	2	3	4	4	3	3	3	4
658	1	3	1	2	4	4	4	3	4	5	5	4	5	6	4	4	5	3	4	5	4	5	4	4	5	4	6	6	7	4	5
659	1	2	3	5	2	3	2	3	1	4	1	5	5	6	4	5	3	1	3	4	5	4	4	4	5	4	3	4	1	3	2
660	1	3	4	3	3	4	3	5	2	4	5	3	5	5	3	2	4	3	5	1	5	6	7	4	5	3	4	3	4	4	4
661	2	1	2	4	2	2	1	5	2	5	5	5	6	7	4	7	5	3	6	4	3	6	2	3	3	6	5	7	3	6	6
662	1	3	4	2	4	4	2	7	5	3	6	4	2	3	4	4	4	3	3	6	4	3	2	2	3	3	3	2	3	2	3
663	2	1	4	3	2	5	3	4	3	7	6	4	4	5	2	2	5	4	2	4	2	4	4	7	5	1	3	3	5	5	6
664	1	2	7	3	2	2	5	3	4	4	6	2	4	4	4	4	3	2	2	4	2	1	5	4	2	3	3	2	4	1	3
665	1	1	2	3	4	3	5	3	4	3	4	3	4	4	4	4	4	3	3	5	3	4	4	4	4	3	5	4	6	3	6
666	2	1	8	5	1	2	4	3	5	4	5	6	7	5	5	5	5	5	4	5	5	7	5	6	6	6	5	6	7	7	6
667	2	4	7	2	3	3	2	2	3	3	3	5	5	6	6	2	3	3	4	4	3	4	5	5	4	5	6	5	4	5	3
668	2	2	1	1	4	3	7	5	7	5	2	4	6	4	6	4	3	6	2	4	4	6	5	4	6	3	4	5	3	3	4
669	1	5	2	3	4	2	6	3	5	4	7	4	3	3	5	5	5	5	5	4	3	4	2	4	4	1	3	6	3	4	4
670	2	5	2	3	4	3	7	2	5	4	6	6	5	6	7	7	5	7	3	5	5	4	4	5	6	7	7	6	5	6	5
671	2	3	7	3	4	3	5	3	5	6	7	5	4	6	5	6	1	4	2	4	3	3	5	2	5	3	5	5	4	5	5
672	2	1	4	2	1	3	4	3	5	3	5	5	3	5	7	4	4	1	1	3	4	3	2	4	1	4	2	5	4	4	2
673	2	2	9	3	4	3	7	7	7	5	6	4	4	5	5	7	6	7	6	6	6	7	7	5	7	7	4	7	5	5	7
674	2	4	3	2	3	2	3	2	5	2	3	3	7	4	7	6	3	5	5	2	3	5	3	3	4	4	4	4	1	3	3
675	2	2	1	2	3	4	2	6	6	5	3	5	3	5	4	3	5	3	3	4	4	5	4	1	3	3	4	2	2	3	5
676	1	1	3	3	2	4	5	5	6	7	5	6	5	6	5	5	4	5	4	7	5	6	7	7	7	6	7	5	7	5	5
677	2	3	7	3	3	3	3	4	4	5	4	6	3	5	4	4	4	3	5	5	5	4	4	4	6	3	3	4	2	6	5
678	1	4	2	2	4	2	7	7	7	7	6	7	7	7	7	6	7	3	6	5	5	7	6	6	5	6	6	5	7	7	7
679	1	4	4	2	4	4	3	6	6	6	6	4	4	5	6	5	2	1	2	5	4	2	5	6	2	5	1	5	6	7	5
680	1	1	4	2	3	5	6	5	5	4	5	5	3	5	4	6	6	6	7	4	4	6	2	7	3	3	4	5	6	6	5
681	2	3	3	2	1	2	5	4	6	4	5	4	5	5	4	5	3	1	3	3	5	3	2	3	1	2	5	3	5	5	7
682	1	1	2	3	2	3	6	6	6	6	3	6	7	5	6	6	1	1	3	4	5	6	3	2	3	6	4	3	3	5	4
683	2	1	7	4	4	2	7	7	5	5	5	3	4	5	4	2	4	4	3	4	1	2	4	3	3	4	5	5	5	5	5
684	2	4	4	2	4	3	1	3	3	3	2	3	1	4	4	2	5	4	6	4	2	3	4	5	5	3	3	4	4	4	4
685	1	1	3	3	3	2	4	4	4	5	5	6	4	4	4	2	5	5	5	5	3	5	6	7	7	7	7	7	7	7	7
686	2	2	6	4	1	3	7	5	4	3	4	4	3	6	2	6	5	6	5	4	3	4	2	2	3	5	3	6	4	5	2
687	2	1	6	3	3	4	5	4	5	3	4	6	5	3	4	5	4	3	5	3	5	6	5	3	2	5	5	6	5	3	5
688	2	4	1	2	3	3	6	7	7	7	5	6	6	4	7	7	6	5	4	5	5	5	5	3	4	7	5	7	7	4	6
689	2	4	3	5	4	3	7	5	6	6	5	6	6	5	7	7	6	7	7	6	6	5	5	6	7	6	5	5	3	2	4
690	2	3	1	2	3	3	4	2	6	2	2	4	3	3	3	3	5	5	4	4	7	4	5	3	4	6	4	6	6	6	5
691	1	4	2	2	2	3	3	3	7	3	4	6	4	6	6	5	7	6	6	2	4	3	6	5	5	5	5	6	3	5	3
692	1	1	2	1	3	2	5	6	3	6	4	5	5	5	6	6	5	4	4	5	5	5	1	2	2	5	4	4	3	3	5
693	1	2	3	2	1	2	4	5	5	5	3	4	7	6	6	5	5	4	4	5	5	3	1	6	3	6	6	7	5	4	3
694	1	2	2	1	4	4	3	3	2	5	2	4	5	5	3	4	5	5	4	5	6	7	5	5	4	4	4	6	4	3	6
695	1	1	7	2	2	2	3	5	1	4	5	5	3	5	3	3	4	4	4	4	4	5	5	4	3	3	4	3	6	5	5
696	2	2	6	2	3	4	5	7	7	5	5	6	7	6	7	7	5	5	5	6	4	5	4	5	4	3	5	6	4	3	3
697	2	5	2	3	2	5	2	1	2	3	3	4	6	3	6	5	4	4	5	4	5	6	6	2	5	6	5	6	4	4	4
698	2	1	4	4	3	2	4	3	5	5	5	6	7	4	5	5	3	4	5	3	4	6	2	4	4	4	2	5	4	3	6
699	1	2	8	2	3	3	6	3	5	6	5	5	5	7	7	5	5	4	4	5	5	5	6	3	4	5	6	6	3	6	5
700	1	1	5	4	4	3	6	5	4	5	6	5	6	3	4	7	6	7	6	5	7	5	6	5	7	6	7	4	6	6	6
701	2	1	6	4	2	4	3	4	4	3	5	4	7	7	6	7	4	6	5	1	3	3	3	3	3	6	6	4	1	2	3
702	2	5	2	3	2	5	6	7	5	5	4	5	6	7	5	7	5	6	7	6	5	7	5	4	5	6	6	7	6	4	7
703	1	2	2	1	2	4	6	5	4	5	5	3	4	7	5	4	4	5	5	4	3	4	3	4	5	5	5	5	3	5	4
704	2	2	7	3	3	2	3	4	2	5	2	5	5	5	3	3	3	3	2	2	3	2	1	1	2	5	2	1	4	5	2
705	2	4	7	4	1	4	3	5	3	4	4	5	5	4	5	5	2	5	2	4	3	4	3	4	5	7	6	6	7	5	5
706	1	1	3	3	3	3	4	5	4	3	5	7	6	4	5	4	5	5	5	7	4	2	1	4	2	3	2	4	3	5	6
707	2	2	1	2	4	3	3	4	6	4	2	4	5	4	4	4	7	7	4	7	7	3	5	4	5	4	3	5	5	5	4
708	2	2	4	3	4	2	5	4	4	4	4	5	4	3	3	6	3	2	3	2	3	3	5	4	4	3	3	5	2	2	5
709	1	3	1	3	3	2	6	7	4	6	7	7	7	7	5	5	4	4	3	3	3	2	3	4	3	4	4	4	4	4	2
710	2	5	4	3	3	4	5	5	7	5	5	7	5	3	6	6	4	6	5	2	7	3	5	6	5	4	5	5	5	7	4
711	1	4	3	1	1	3	7	7	5	7	6	6	7	4	5	6	5	4	6	5	4	5	7	5	3	6	5	6	7	5	5
712	1	2	4	2	3	3	4	5	5	7	3	6	5	6	2	5	5	2	4	5	5	2	3	3	3	7	4	7	4	2	2
713	2	4	4	3	4	3	7	7	6	7	7	7	5	6	3	6	4	3	5	4	6	6	6	6	4	6	5	7	5	6	6
714	2	1	2	4	2	4	1	4	1	1	2	3	2	4	5	4	3	3	3	4	3	5	6	4	4	2	6	6	5	6	6
715	2	1	2	1	3	4	7	5	6	7	5	7	7	5	6	6	3	3	3	1	3	6	3	5	4	6	3	6	5	5	5
716	2	1	3	5	4	2	2	3	5	4	6	7	5	5	6	4	3	3	4	7	6	5	4	4	2	7	7	4	2	4	2
717	1	2	3	2	4	2	6	5	6	5	5	5	3	3	5	5	5	4	4	2	3	4	3	3	4	5	6	4	5	4	7
718	1	3	6	3	2	2	7	6	5	4	6	5	5	4	5	4	3	3	3	3	3	5	4	4	5	4	6	6	4	5	4
719	2	3	1	3	3	5	7	7	7	5	4	6	7	7	4	5	6	4	5	4	4	5	6	4	4	5	4	6	5	4	4
720	1	5	4	3	2	3	3	3	4	3	6	3	3	5	4	4	3	4	2	1	2	2	3	1	2	3	4	6	2	5	4
721	1	3	3	4	2	3	6	4	6	5	3	5	4	3	4	5	3	4	1	3	3	3	3	3	4	1	4	3	5	2	5
722	2	3	2	2	4	3	4	6	5	6	6	5	6	5	5	5	2	3	4	3	3	5	4	2	4	4	5	3	7	6	5
723	1	1	9	4	4	3	6	6	5	6	5	4	4	6	7	7	2	3	1	4	5	3	3	3	4	2	2	5	4	6	3
724	1	1	6	1	4	4	4	4	2	3	3	2	1	2	3	1	1	3	2	3	3	3	4	5	3	2	3	2	4	3	3
725	1	3	6	3	1	3	4	6	4	4	4	6	7	7	6	5	4	6	5	5	4	5	3	4	4	5	7	7	6	6	4
726	2	2	6	3	4	2	7	6	7	7	6	7	6	5	6	5	4	4	6	6	6	5	4	6	4	4	5	4	6	3	4
727	2	4	2	3	3	2	5	6	6	3	6	2	3	3	2	4	4	2	1	4	2	3	3	2	1	5	5	4	4	5	6
728	2	1	4	2	2	3	2	3	3	6	3	5	5	3	2	4	6	3	5	4	3	3	4	5	4	2	3	5	4	4	4
729	2	1	2	4	3	5	6	5	7	7	7	3	3	3	4	6	7	5	5	4	3	7	5	6	6	6	7	4	6	6	5
730	2	2	1	2	1	3	4	2	3	5	3	4	4	6	5	3	2	2	4	2	3	3	3	3	1	3	4	4	4	5	6
731	2	1	2	1	4	4	6	5	3	4	3	4	6	1	2	1	6	4	4	5	6	4	4	4	4	3	3	5	6	3	3
732	2	1	6	3	3	4	2	3	4	1	3	4	7	5	6	5	6	4	5	4	3	3	3	5	5	4	2	2	2	3	3
733	1	3	4	2	2	2	5	5	6	5	7	7	6	6	7	6	6	5	6	4	5	3	6	7	5	7	7	5	7	7	6
734	1	1	3	3	2	2	7	7	5	4	5	6	7	7	7	7	6	5	5	4	4	3	5	2	4	4	7	4	5	6	6
735	1	3	2	2	2	2	5	3	3	4	3	1	1	3	1	2	2	4	4	5	3	3	5	3	4	4	6	2	6	5	4
736	1	2	6	2	1	4	7	7	7	5	6	7	7	6	5	5	5	7	6	4	7	6	5	5	4	7	7	5	5	7	7
737	2	1	2	3	3	2	5	5	6	7	5	3	4	5	5	5	4	6	7	5	6	7	6	6	3	5	3	3	6	6	7
738	1	2	3	3	4	3	6	5	4	5	4	7	7	7	7	4	5	5	4	5	5	4	6	4	4	5	6	5	3	5	5
739	2	4	7	2	1	3	1	4	1	2	1	2	4	2	3	4	5	1	3	6	4	4	1	4	3	2	4	4	3	2	4
740	2	2	2	3	1	4	6	4	5	4	6	7	5	4	5	4	5	4	5	5	7	6	6	6	6	4	4	5	4	2	4
741	2	4	6	3	3	2	5	3	2	5	2	3	4	4	3	3	2	3	4	4	3	3	4	4	4	5	7	4	6	7	7
742	2	1	2	3	4	3	7	6	7	6	7	5	5	4	7	7	3	5	4	6	5	4	6	5	6	5	5	6	5	6	6
743	2	4	4	2	2	3	4	6	7	4	5	7	6	4	6	7	2	3	6	3	5	5	5	1	5	5	4	6	7	5	3
744	1	1	3	3	2	3	7	5	5	6	5	5	7	6	5	6	1	3	2	6	2	4	5	3	4	4	2	3	5	5	4
745	2	3	2	3	3	4	2	5	2	4	6	3	5	5	5	7	3	4	4	5	5	6	4	4	3	6	4	5	1	4	2
746	1	3	6	3	2	2	4	4	5	3	3	5	3	6	6	5	3	3	5	6	4	4	5	4	4	6	7	6	7	6	5
747	2	5	7	1	1	4	5	6	4	5	5	5	6	4	4	6	5	5	5	5	5	4	4	7	3	6	6	7	2	6	5
748	1	2	6	3	4	4	3	3	4	5	4	6	7	3	5	7	4	4	4	3	3	5	4	4	4	7	5	7	5	4	7
749	1	1	5	3	3	3	5	5	5	5	4	6	3	4	5	5	5	5	5	4	5	6	5	5	5	3	2	3	3	4	5
750	1	1	5	3	3	4	5	6	7	5	7	5	7	4	5	7	3	6	4	4	5	5	5	5	4	6	6	5	6	5	4
751	1	4	8	2	4	3	4	4	6	5	3	4	5	4	4	4	5	4	5	5	5	3	4	6	6	5	5	4	5	6	6
752	2	3	3	4	3	2	4	6	5	3	4	5	4	3	4	4	2	2	3	3	4	1	3	2	3	5	3	5	3	4	3
753	1	4	6	3	2	4	4	4	3	5	4	4	4	4	4	2	5	5	4	5	3	4	4	3	2	5	5	5	4	4	2
754	2	1	8	1	2	3	5	4	4	7	5	6	7	6	5	5	4	5	5	1	6	4	6	6	5	5	6	2	7	5	5
755	2	2	2	2	2	4	7	6	6	3	3	5	5	4	5	1	2	4	3	2	4	2	1	3	3	5	6	3	4	4	4
756	1	1	4	4	2	3	5	3	5	5	4	4	4	5	3	6	3	5	3	4	7	7	3	5	5	2	4	2	3	5	3
757	2	5	4	1	3	5	4	5	5	6	4	5	7	6	7	6	2	5	5	3	5	4	5	5	3	5	6	5	4	4	6
758	1	3	4	5	4	3	5	5	6	4	3	2	4	3	4	3	3	6	3	1	1	4	2	2	1	3	2	3	5	3	5
759	1	5	6	3	4	2	5	3	6	4	3	3	7	6	4	3	4	5	4	3	7	4	5	4	6	4	6	5	4	2	3
760	2	2	4	3	3	3	3	4	3	4	5	3	2	3	2	5	3	3	3	5	3	4	3	6	6	1	1	3	5	6	4
761	2	3	8	2	2	4	3	3	4	7	6	4	5	4	4	4	2	1	3	5	5	3	3	4	3	2	3	2	2	2	2
762	2	3	9	2	2	4	4	7	6	7	4	6	6	6	5	5	5	4	5	4	5	3	7	6	4	4	3	3	4	4	5
763	1	2	1	4	4	3	4	7	4	4	4	7	7	3	5	5	6	6	5	5	4	6	1	4	5	3	3	4	4	4	4
764	2	4	4	2	3	4	7	6	7	7	6	7	7	7	6	7	5	4	3	5	4	7	6	5	6	6	5	4	6	5	5
765	2	5	8	3	3	2	5	4	5	5	6	5	3	7	6	4	4	6	3	6	5	7	4	4	5	3	3	2	6	7	5
766	1	4	6	2	4	3	6	4	6	5	5	4	6	5	7	7	5	6	7	7	5	5	2	5	5	5	6	6	6	5	6
767	1	3	4	1	4	4	1	1	3	4	3	4	5	3	4	5	3	3	2	2	2	4	4	1	3	2	4	5	6	7	5
768	2	2	6	1	4	4	5	4	2	3	6	4	3	4	6	6	4	2	3	4	4	5	3	1	2	7	5	7	2	2	4
769	1	2	2	3	1	4	4	5	5	5	6	4	1	6	3	3	1	4	4	4	4	1	2	3	3	1	4	2	6	5	2
770	2	5	5	5	4	4	4	6	7	4	5	5	6	6	7	4	7	4	6	6	7	5	5	4	6	7	6	6	7	5	6
771	2	1	1	2	4	2	5	6	6	7	7	5	7	6	5	4	4	6	6	6	7	7	5	4	4	5	4	4	6	6	6
772	1	3	4	2	2	4	4	6	6	5	4	4	6	5	3	5	6	6	6	6	6	5	5	3	7	5	5	5	4	6	4
773	2	3	2	2	3	3	3	3	6	3	5	7	7	4	3	6	2	4	4	3	5	5	3	4	4	3	5	3	5	2	4
774	1	3	9	3	2	2	2	5	4	5	5	5	3	4	4	4	3	3	6	3	6	5	3	2	4	5	5	5	3	3	4
775	1	5	6	2	4	2	5	5	4	3	3	4	6	6	4	6	5	4	3	2	3	3	3	4	4	7	5	5	7	7	7
776	2	2	8	4	1	3	4	3	5	3	4	3	5	5	6	4	2	5	5	4	5	3	5	6	4	4	2	3	4	5	6
777	1	2	1	3	3	2	4	4	2	4	3	4	4	4	3	4	3	5	5	4	4	4	2	1	2	3	3	4	5	4	5
778	2	1	6	3	2	3	5	7	5	7	7	4	5	5	6	6	5	5	5	5	6	5	6	5	6	3	3	6	6	5	4
779	2	2	3	1	4	2	3	2	3	5	3	4	5	7	4	5	5	4	5	4	6	5	4	3	5	4	6	5	5	5	6
780	2	2	5	6	2	2	5	5	3	3	5	5	2	7	6	4	2	5	4	3	4	3	4	4	3	4	5	3	5	3	2
781	2	2	5	2	2	3	4	3	4	4	2	4	2	6	4	3	3	4	3	6	4	4	3	4	3	4	3	3	2	3	5
782	2	4	4	1	3	3	5	4	1	4	4	3	5	6	6	4	5	5	4	5	2	5	4	3	3	3	4	2	3	4	4
783	1	5	2	3	4	3	6	4	3	5	3	7	6	5	7	7	5	4	5	4	6	4	3	1	2	3	4	4	2	5	2
784	1	1	2	3	2	4	6	7	5	4	7	5	6	6	5	5	7	5	5	7	3	5	4	5	5	3	5	3	7	5	5
785	2	2	1	2	2	4	4	3	4	5	6	7	4	7	5	7	6	6	4	5	3	6	6	5	6	7	4	7	4	5	7
786	1	5	3	2	4	4	3	5	4	4	4	5	6	6	5	4	2	4	2	4	3	4	4	5	5	3	3	3	4	4	3
787	2	1	6	3	3	3	5	6	6	4	4	6	2	3	4	3	4	4	5	5	2	3	6	7	6	5	5	4	7	6	6
788	1	1	9	2	4	4	5	7	4	4	3	6	5	5	3	5	6	6	5	3	4	4	3	4	4	2	3	4	5	2	4
789	1	1	4	3	2	2	5	6	7	6	5	3	7	4	5	5	5	5	2	6	6	6	7	5	4	6	7	6	3	5	4
790	1	3	4	3	3	2	7	6	6	7	6	5	7	7	7	5	4	2	5	3	5	4	6	6	5	7	7	7	5	5	7
791	2	1	7	2	2	3	7	4	7	5	7	5	5	5	3	6	2	4	5	7	5	4	5	6	4	7	5	7	6	6	7
792	1	5	3	2	2	4	7	5	7	4	5	7	7	5	7	7	4	7	6	6	5	4	4	4	6	5	5	6	5	3	6
793	1	2	4	2	3	2	2	4	3	3	3	4	4	5	3	4	4	4	3	4	4	6	4	3	3	5	5	4	6	6	5
794	1	3	4	3	3	2	3	3	3	4	2	2	3	5	3	2	3	3	3	3	3	2	5	4	4	3	4	4	2	3	1
795	2	1	9	3	4	2	5	6	4	5	7	6	6	5	6	7	4	3	4	6	7	5	7	7	6	7	7	7	5	5	6
796	1	2	6	2	2	4	4	3	3	5	6	5	4	4	4	3	3	2	4	4	3	3	5	4	4	5	4	5	5	4	4
797	1	3	4	3	3	4	4	3	5	3	3	5	5	3	6	4	2	3	5	4	3	6	5	4	4	7	6	5	3	5	6
798	1	4	4	6	3	2	3	5	7	7	5	7	7	5	7	5	6	6	4	4	5	5	4	2	5	5	5	5	3	4	3
799	2	4	4	2	4	3	4	4	3	1	3	7	3	5	6	4	4	2	3	4	6	2	2	5	3	6	5	6	4	3	2
800	1	3	4	4	2	3	5	3	4	3	2	3	6	6	3	3	4	3	4	4	3	2	5	2	4	4	5	5	6	2	1
801	1	5	6	2	2	4	6	5	6	6	4	3	3	1	3	5	3	3	5	3	4	3	4	4	1	5	5	6	5	4	4
802	2	4	2	1	2	2	5	5	6	5	6	3	4	3	5	6	4	5	5	6	5	4	4	5	5	6	3	5	7	6	5
803	1	4	4	2	3	4	3	2	3	4	2	6	4	7	7	7	5	5	4	4	4	4	5	4	6	4	7	6	4	5	3
804	1	1	4	2	2	3	4	5	5	5	5	4	4	2	4	4	5	4	3	2	4	2	5	2	3	6	3	5	4	4	4
805	1	1	7	2	4	4	4	5	2	4	4	3	4	6	5	4	4	4	5	5	6	5	5	6	5	3	2	4	5	4	6
806	2	1	6	1	2	2	5	4	3	3	3	3	5	5	5	5	6	2	5	3	5	5	2	3	2	5	2	3	2	4	4
807	1	3	4	4	4	3	5	6	4	3	4	3	3	4	6	5	6	3	5	6	5	5	7	5	4	7	6	7	6	5	6
808	1	2	5	3	2	3	4	2	5	3	2	7	6	5	3	6	3	4	3	5	4	5	5	6	6	7	6	5	5	3	5
809	1	2	4	3	3	3	2	5	4	4	3	6	4	6	4	3	3	3	4	5	5	4	5	3	4	3	2	1	2	5	3
810	1	4	1	2	4	2	4	3	4	4	2	3	3	5	4	2	5	5	5	7	7	5	6	4	4	7	6	7	6	5	4
811	2	4	3	1	2	4	7	3	5	2	2	6	3	3	4	5	3	2	4	4	1	2	4	4	4	2	2	2	5	2	4
812	2	5	4	1	4	2	5	6	7	6	5	4	6	6	6	4	4	3	3	5	4	7	4	5	3	3	5	4	4	4	2
813	1	2	2	3	3	4	2	4	5	2	4	4	5	6	6	5	2	5	5	5	5	4	4	5	3	5	6	5	6	5	3
814	1	3	4	4	4	4	4	3	5	5	3	5	3	4	4	3	4	2	4	2	2	3	3	2	5	3	3	4	3	4	3
815	2	2	3	2	3	3	5	7	6	5	3	5	6	7	4	6	6	6	6	4	6	6	5	6	5	7	6	6	6	7	7
816	2	1	3	1	2	4	6	6	2	6	5	6	5	4	6	4	3	6	5	4	2	6	3	2	5	5	3	4	6	4	4
817	1	1	5	3	2	4	5	5	5	7	5	7	5	4	5	6	4	3	4	5	7	6	5	4	3	7	6	5	4	4	3
818	1	2	1	2	2	3	6	5	5	6	5	5	5	5	5	6	4	5	2	4	5	2	4	3	3	6	5	4	6	5	4
819	2	2	2	2	1	4	6	4	3	3	5	3	5	6	4	7	3	1	3	5	6	1	2	3	3	2	2	2	4	2	5
820	2	4	2	3	2	2	2	3	2	4	2	5	4	5	5	6	3	6	2	3	3	5	6	4	4	4	6	7	2	5	2
